# Supplementary material for: Comparative genomics of blood and faecal E. coli and K. pneumoniae isolates from neonates with bloodstream infections in Tanzania
Source: Commun Biol. 2025 Nov 18;8:1603. doi: 10.1038/s42003-025-09008-5 (PMC12627497; doi:10.1038/s42003-025-09008-5)
Supplement: Supplementary file 3 — Supplementary Data 1 [file 42003_2025_9008_MOESM3_ESM.xlsx]

## Sheet: Resfinder
Resfinder results
Fecal genome assembly								Blood genome assembly								Additional connections						Additional connections
SAMPLE	SEQUENCE	START	END	GENE	%COVERAGE	%IDENTITY		SAMPLE	SEQUENCE	START	END	GENE	%COVERAGE	%IDENTITY		SAMPLE	SEQUENCE	START	END	GENE		SAMPLE	SEQUENCE	START	END	GENE
FSFC1386	chromosome00001	730029	730895	blaSHV-187_1	100	99.42	same AMR profile	FSBL1386	chromosome00001	1210787	1213939	oqxB_1	100	98.89
	chromosome00001	2606436	2606848	fosA_6	98.33	93.7			chromosome00001	1213963	1215138	oqxA_1	100	99.32
	chromosome00001	4552716	4555868	oqxB_1	100	98.89			chromosome00001	2729262	2730128	blaSHV-187_1	100	99.42
	chromosome00001	4555892	4557067	oqxA_1	100	99.32			chromosome00001	4605669	4606081	fosA_6	98.33	93.7
	plasmid00001	17982	18797	sul2_2	100	100			plasmid00001	17982	18797	sul2_2	100	100
	plasmid00001	24981	25841	aac(3)-IId_1	100	99.88			plasmid00001	24981	25841	aac(3)-IId_1	100	99.88
	plasmid00001	26023	26883	blaTEM-1B_1	100	100			plasmid00001	26023	26883	blaTEM-1B_1	100	100
	plasmid00001	31083	31958	blaCTX-M-15_1	100	100			plasmid00001	31083	31958	blaCTX-M-15_1	100	100
	plasmid00001	38608	39081	dfrA30_1	100	99.58			plasmid00001	38608	39081	dfrA30_1	100	99.58
FSBL1448 LR	contig_1	1165512	1166687	oqxA_1	100	99.49	same AMR profile	FSBL1448 LR	contig_1	122375	125527	oqxB_1	100	99.3
	contig_1	1166711	1169863	oqxB_1	100	99.3			contig_1	125551	126726	oqxA_1	100	99.49
	contig_1	3010729	3011148	fosA_6	100	96.91			contig_1	1716381	1716878	dfrA12_8	100	100
	contig_1	4867014	4867874	blaSHV-172_1	100	99.88			contig_1	1717276	1718077	aadA2_1	97.92	99.88
	contig_1	4891970	4892785	aph(3')-Ia_1	100	100			contig_1	1718555	1719421	sul1_5	100	99.89
	contig_1	4893762	4894683	mph(A)_2	100	99.67			contig_1	1726043	1726964	mph(A)_2	100	99.67
	contig_1	4901305	4902171	sul1_5	100	99.89			contig_1	1727941	1728756	aph(3')-Ia_1	100	100
	contig_1	4902649	4903450	aadA2_1	97.92	99.88			contig_1	1752852	1753712	blaSHV-172_1	100	99.88
	contig_1	4903848	4904345	dfrA12_8	100	100			contig_1	3609588	3610007	fosA_6	100	96.91
	contig_2	684	1520	aph(6)-Id_1	100	100			contig_2	149711	150586	blaCTX-M-15_1	100	100
	contig_2	1520	2323	aph(3'')-Ib_5	100	100			contig_2	154608	155468	blaTEM-1B_1	100	100
	contig_2	2384	3199	sul2_18	100	100			contig_2	155610	156470	aac(3)-IIa_1	100	100
	contig_2	6906	7742	aph(6)-Id_1	100	100			contig_5	3	819	sul2_18	100	99.75
	contig_2	7742	8545	aph(3'')-Ib_5	100	100			contig_5	4526	5362	aph(6)-Id_1	100	100
	contig_2	8606	9421	sul2_18	100	100			contig_5	5362	6165	aph(3'')-Ib_5	100	100
	contig_4	126304	127179	blaCTX-M-15_1	100	100			contig_5	6226	7041	sul2_18	100	100
	contig_4	131201	132061	blaTEM-1B_1	100	100			contig_5	10748	11584	aph(6)-Id_1	100	100
	contig_4	132203	133063	aac(3)-IIa_1	100	100			contig_5	11584	12386	aph(3'')-Ib_5	99.88	99.88
FSFC1654 unicycler	3	656217	657449	mdf(A)_1	100	97.89	Differ by dfrA17	FSBL1654	chromosome00001	1565883	1567115	mdf(A)_1	100	97.89
	4	445998	446873	blaCTX-M-15_1	100	100			chromosome00001	2637349	2638224	blaCTX-M-15_1	100	100
	4	450377	450976	aac(6')-Ib-cr_1	100	100			chromosome00001	2641728	2642327	aac(6')-Ib-cr_1	100	100
	4	451107	451937	blaOXA-1_1	100	100			chromosome00001	2642458	2643288	blaOXA-1_1	100	100
	4	453380	454240	aac(3)-IIa_1	100	99.77			chromosome00001	2644731	2645591	aac(3)-IIa_1	100	99.77
	9	34830	35666	aph(6)-Id_1	100	100			plasmid00003	1863	2678	sul2_3	100	100
	9	35666	36469	aph(3'')-Ib_5	100	100			plasmid00003	2739	3542	aph(3'')-Ib_5	100	100
	9	36530	37345	sul2_3	100	100			plasmid00003	3542	4378	aph(6)-Id_1	100	100
	9	42522	43727	tet(B)_2	100	100			plasmid00005	771	1976	tet(B)_2	100	100
									plasmid00007	1008	1481	dfrA17_1	100	100
FSFC2071	chromosome00001	3291278	3292510	mdf(A)_1	100	97.81	same AMR profile	FSBL2071	chromosome00001	1506855	1508087	mdf(A)_1	100	97.81
	plasmid00001	46132	46992	blaTEM-1B_1	100	100			plasmid00001	46132	46992	blaTEM-1B_1	100	100
	plasmid00001	48342	49178	aph(6)-Id_1	100	100			plasmid00001	48342	49178	aph(6)-Id_1	100	100
	plasmid00001	49178	49981	aph(3'')-Ib_5	100	100			plasmid00001	49178	49981	aph(3'')-Ib_5	100	100
	plasmid00001	50042	50857	sul2_3	100	100			plasmid00001	50042	50857	sul2_3	100	100
	plasmid00001	55518	55991	dfrA17_1	100	100			plasmid00001	55518	55991	dfrA17_1	100	100
	plasmid00001	56122	56910	aadA5_1	100	100			plasmid00001	56122	56910	aadA5_1	100	100
	plasmid00001	57430	58296	sul1_5	100	99.89			plasmid00001	57430	58296	sul1_5	100	99.89
	plasmid00001	63449	64370	mph(A)_2	100	99.67			plasmid00001	63449	64370	mph(A)_2	100	99.67
	plasmid00002	14588	15463	blaCTX-M-15_1	100	100			plasmid00002	14588	15463	blaCTX-M-15_1	100	100
FSFC2112	chromosome00001	1197321	1200473	oqxB_1	100	99.21	same AMR profile	FSBL2112	chromosome00001	1197331	1200483	oqxB_1	100	99.21	same AMR profile	FSBL2111	chromosome00001	1197331	1200483	oqxB_1
	chromosome00001	1200497	1201672	oqxA_1	100	99.41			chromosome00001	1200507	1201682	oqxA_1	100	99.41		FSBL2111	chromosome00001	1200507	1201682	oqxA_1
	chromosome00001	2830775	2831641	blaSHV-187_1	100	99.54			chromosome00001	2830785	2831651	blaSHV-187_1	100	99.54		FSBL2111	chromosome00001	2830785	2831651	blaSHV-187_1
	chromosome00001	4738535	4738954	fosA_3	100	99.76			chromosome00001	4738596	4739015	fosA_3	100	99.76		FSBL2111	chromosome00001	4738596	4739015	fosA_3
	plasmid00001	7171	7986	sul2_2	100	100			plasmid00001	7171	7986	sul2_2	100	100		FSBL2111	plasmid00001	7171	7986	sul2_2
	plasmid00001	13279	13920	catA2_1	100	96.11			plasmid00001	13279	13920	catA2_1	100	96.11		FSBL2111	plasmid00001	13279	13920	catA2_1
	plasmid00001	15029	15889	aac(3)-IId_1	100	99.88			plasmid00001	16129	16989	aac(3)-IId_1	100	99.88		FSBL2111	plasmid00001	16129	16989	aac(3)-IId_1
	plasmid00001	16071	16931	blaTEM-1B_1	100	100			plasmid00001	17171	18031	blaTEM-1B_1	100	100		FSBL2111	plasmid00001	17171	18031	blaTEM-1B_1
	plasmid00001	19753	20628	blaCTX-M-15_1	100	100			plasmid00001	20853	21728	blaCTX-M-15_1	100	100		FSBL2111	plasmid00001	20853	21728	blaCTX-M-15_1
	plasmid00001	27278	27751	dfrA30_1	100	99.58			plasmid00001	28378	28851	dfrA30_1	100	99.58		FSBL2111	plasmid00001	28378	28851	dfrA30_1
FSFC2130	chromosome00001	1146982	1150134	oqxB_1	100	98.76	same AMR profile	FSBL2130	chromosome00001	1146982	1150134	oqxB_1	100	98.76	Differ by qnrB6_2 (Ciprofloxacin) and sul1_5 (Sulfamethoxazole)	FSBL2265	chromosome00001	1147013	1150165	oqxB_1
	chromosome00001	1150158	1151333	oqxA_1	100	99.32			chromosome00001	1150158	1151333	oqxA_1	100	99.32		FSBL2265	chromosome00001	1150189	1151364	oqxA_1
	chromosome00001	2774374	2775234	blaSHV-65_1	100	99.65			chromosome00001	2774374	2775234	blaSHV-65_1	100	99.65		FSBL2265	chromosome00001	2774405	2775265	blaSHV-65_1
	chromosome00001	4601882	4602301	fosA6_1	97	98.81			chromosome00001	4601882	4602301	fosA6_1	97	98.81		FSBL2265	chromosome00001	4601913	4602332	fosA6_1
	plasmid00002	77192	78052	aac(3)-IIa_1	100	100			plasmid00002	77193	78053	aac(3)-IIa_1	100	100		FSBL2265	plasmid00002	77192	78052	aac(3)-IIa_1
	plasmid00002	78194	79054	blaTEM-1B_1	100	100			plasmid00002	78195	79055	blaTEM-1B_1	100	100		FSBL2265	plasmid00002	78194	79054	blaTEM-1B_1
	plasmid00002	81876	82751	blaCTX-M-15_1	100	100			plasmid00002	81877	82752	blaCTX-M-15_1	100	100		FSBL2265	plasmid00002	81876	82751	blaCTX-M-15_1
	plasmid00003	7559	8158	aac(6')-Ib-cr_1	100	100			plasmid00003	7277	7876	aac(6')-Ib-cr_1	100	100		FSBL2265	plasmid00004	5035	5901	sul1_5
	plasmid00003	8215	8707	ARR-3_4	90.79	99.19			plasmid00003	7933	8425	ARR-3_4	90.79	99.19		FSBL2265	plasmid00004	6332	7177	aadA16_1
	plasmid00003	8840	9313	dfrA27_1	100	100			plasmid00003	8558	9031	dfrA27_1	100	100		FSBL2265	plasmid00004	7358	7831	dfrA27_1
	plasmid00003	9494	10339	aadA16_1	100	99.64			plasmid00003	9212	10057	aadA16_1	100	99.64		FSBL2265	plasmid00004	7964	8456	ARR-3_4
	plasmid00003	10770	11636	sul1_5	100	99.89			plasmid00003	10488	11354	sul1_5	100	99.89		FSBL2265	plasmid00004	8513	9112	aac(6')-Ib-cr_1
	plasmid00003	15047	15691	qnrB6_2	100	100			plasmid00003	14765	15409	qnrB6_2	100	100		FSBL2265	plasmid00004	34479	35315	aph(6)-Id_1
	plasmid00003	16236	17102	sul1_5	100	99.89			plasmid00003	15954	16820	sul1_5	100	99.89		FSBL2265	plasmid00004	35315	36118	aph(3'')-Ib_5
	plasmid00003	26089	26925	aph(6)-Id_1	100	99.88			plasmid00003	25807	26643	aph(6)-Id_1	100	99.88		FSBL2265	plasmid00004	36179	36994	sul2_2
	plasmid00003	26925	27727	aph(3'')-Ib_2	99.88	100			plasmid00003	26643	27445	aph(3'')-Ib_2	99.88	100		FSBL2265	plasmid00004	70093	70895	aph(3'')-Ib_2
	plasmid00003	60826	61641	sul2_2	100	100			plasmid00003	60544	61359	sul2_2	100	100		FSBL2265	plasmid00004	70895	71731	aph(6)-Id_1
	plasmid00003	61702	62505	aph(3'')-Ib_5	100	99.88			plasmid00003	61420	62223	aph(3'')-Ib_5	100	99.88
	plasmid00003	62505	63341	aph(6)-Id_1	100	99.88			plasmid00003	62223	63059	aph(6)-Id_1	100	99.88
FSFC2155	chromosome00001	870117	871292	oqxA_1	100	99.49	same AMR profile	FSBL2155	chromosome00001	1205809	1208961	oqxB_1	100	98.76
	chromosome00001	871316	874468	oqxB_1	100	98.76			chromosome00001	1208985	1210160	oqxA_1	100	99.49
	chromosome00001	2699037	2699459	fosA7_1	100	90.78			chromosome00001	2738548	2739408	blaSHV-178_1	100	99.65
	chromosome00001	2746630	2747049	fosA6_1	97	98.81			chromosome00001	4644700	4645119	fosA6_1	97	98.81
	chromosome00001	4658840	4659700	blaSHV-178_1	100	99.65			chromosome00001	4692291	4692713	fosA7_1	100	90.78
	plasmid00002	72531	73013	dfrA14_5	100	99.59			plasmid00002	63361	64176	sul2_2	100	100
	plasmid00002	76296	76940	qnrB1_1	100	100			plasmid00002	64237	65040	aph(3'')-Ib_5	100	100
	plasmid00002	85196	86442	tet(A)_6	97.8	100			plasmid00002	65040	65876	aph(6)-Id_1	100	100
	plasmid00002	89822	90421	aac(6')-Ib-cr_1	100	100			plasmid00002	66597	67457	blaTEM-1B_1	100	100
	plasmid00002	90552	91382	blaOXA-1_1	100	100			plasmid00002	70279	71154	blaCTX-M-15_1	100	100
	plasmid00002	92825	93685	aac(3)-IIa_1	100	99.77			plasmid00002	76308	77168	aac(3)-IIa_1	100	99.77
	plasmid00002	98839	99714	blaCTX-M-15_1	100	100			plasmid00002	78611	79441	blaOXA-1_1	100	100
	plasmid00002	102536	103396	blaTEM-1B_1	100	100			plasmid00002	79572	80171	aac(6')-Ib-cr_1	100	100
	plasmid00002	104117	104953	aph(6)-Id_1	100	100			plasmid00002	83551	84797	tet(A)_6	97.8	100
	plasmid00002	104953	105756	aph(3'')-Ib_5	100	100			plasmid00002	93053	93697	qnrB1_1	100	100
	plasmid00002	105817	106632	sul2_2	100	100			plasmid00002	96980	97462	dfrA14_5	100	99.59
FSFC2240 unicycler	1	2239266	2240126	aac(3)-IIa_1	100	99.77	same AMR profile	FSBL2240	chromosome00001	2063921	2064781	aac(3)-IIa_1	100	99.77
	1	2241569	2242399	blaOXA-1_1	100	100			chromosome00001	2066224	2067054	blaOXA-1_1	100	100
	1	2242530	2243129	aac(6')-Ib-cr_1	100	100			chromosome00001	2067185	2067784	aac(6')-Ib-cr_1	100	100
	1	2246633	2247508	blaCTX-M-15_1	100	100			chromosome00001	2071288	2072163	blaCTX-M-15_1	100	100
	2	286610	287842	mdf(A)_1	100	97.89			chromosome00001	3178827	3180059	mdf(A)_1	100	97.89
	5	42791	43264	dfrA17_1	100	100			plasmid00001	42791	43264	dfrA17_1	100	100
	5	44837	46042	tet(B)_2	100	100			plasmid00001	44837	46042	tet(B)_2	100	100
	5	51219	52034	sul2_3	100	100			plasmid00001	51219	52034	sul2_3	100	100
	5	52095	52898	aph(3'')-Ib_5	100	100			plasmid00001	52095	52898	aph(3'')-Ib_5	100	100
	5	52898	53734	aph(6)-Id_1	100	100			plasmid00001	52898	53734	aph(6)-Id_1	100	100
FSFC2258	chromosome00001	2063960	2064820	aac(3)-IIa_1	100	99.77	same AMR profile	FSBL2258	chromosome00001	2063960	2064820	aac(3)-IIa_1	100	99.77	same AMR profile	FSBL2240	chromosome00001	2063921	2064781	aac(3)-IIa_1	same AMR profile	FC_246235_BSIFCFS1654	NODE_18_length_44698_cov_23.266406	2622	3827	tet(B)_2
	chromosome00001	2066263	2067093	blaOXA-1_1	100	100			chromosome00001	2066263	2067093	blaOXA-1_1	100	100		FSBL2240	chromosome00001	2066224	2067054	blaOXA-1_1		FC_246235_BSIFCFS1654	NODE_18_length_44698_cov_23.266406	40195	41031	aph(6)-Id_1
	chromosome00001	2067224	2067823	aac(6')-Ib-cr_1	100	100			chromosome00001	2067224	2067823	aac(6')-Ib-cr_1	100	100		FSBL2240	chromosome00001	2067185	2067784	aac(6')-Ib-cr_1		FC_246235_BSIFCFS1654	NODE_18_length_44698_cov_23.266406	41031	41834	aph(3'')-Ib_5
	chromosome00001	2071327	2072202	blaCTX-M-15_1	100	100			chromosome00001	2071327	2072202	blaCTX-M-15_1	100	100		FSBL2240	chromosome00001	2071288	2072163	blaCTX-M-15_1		FC_246235_BSIFCFS1654	NODE_18_length_44698_cov_23.266406	41895	42710	sul2_3
	chromosome00001	3143145	3144377	mdf(A)_1	100	97.89			chromosome00001	3143145	3144377	mdf(A)_1	100	97.89		FSBL2240	chromosome00001	3178827	3180059	mdf(A)_1		FC_246235_BSIFCFS1654	NODE_2_length_541683_cov_27.432899	264579	265811	mdf(A)_1
	plasmid00001	42791	43264	dfrA17_1	100	100			plasmid00001	42791	43264	dfrA17_1	100	100		FSBL2240	plasmid00001	42791	43264	dfrA17_1		FC_246235_BSIFCFS1654	NODE_36_length_1767_cov_20.013415	1134	1607	dfrA17_1
	plasmid00001	44837	46042	tet(B)_2	100	100			plasmid00001	44837	46042	tet(B)_2	100	100		FSBL2240	plasmid00001	44837	46042	tet(B)_2		FC_246235_BSIFCFS1654	NODE_3_length_465625_cov_23.890279	352836	353711	blaCTX-M-15_1
	plasmid00001	51219	52034	sul2_3	100	100			plasmid00001	51219	52034	sul2_3	100	100		FSBL2240	plasmid00001	51219	52034	sul2_3		FC_246235_BSIFCFS1654	NODE_3_length_465625_cov_23.890279	357215	357814	aac(6')-Ib-cr_1
	plasmid00001	52095	52898	aph(3'')-Ib_5	100	100			plasmid00001	52095	52898	aph(3'')-Ib_5	100	100		FSBL2240	plasmid00001	52095	52898	aph(3'')-Ib_5		FC_246235_BSIFCFS1654	NODE_3_length_465625_cov_23.890279	357945	358775	blaOXA-1_1
	plasmid00001	52898	53734	aph(6)-Id_1	100	100			plasmid00001	52898	53734	aph(6)-Id_1	100	100		FSBL2240	plasmid00001	52898	53734	aph(6)-Id_1		FC_246235_BSIFCFS1654	NODE_3_length_465625_cov_23.890279	360218	361078	aac(3)-IIa_1

## Sheet: VFDB
#FILE	SEQUENCE	START	END	STRAND	GENE	COVERAGE	COVERAGE_MAP	GAPS	%COVERAGE	%IDENTITY	DATABASE	ACCESSION	PRODUCT	RESISTANCE		#FILE	SEQUENCE	START	END	STRAND	GENE	COVERAGE	COVERAGE_MAP	GAPS	%COVERAGE	%IDENTITY	DATABASE	ACCESSION	PRODUCT	RESISTANCE
FSFC1386	chromosome00001	1399332	1400402	+	ompA	1-1041/1041	========/======	1930-02-01	100	83.85	vfdb	AAF37887	(ompA) outer membrane protein A [OmpA (VF0236)] [Escherichia coli O18:K1:H7 str. RS218]		same virulence factor profile	FSBL1386	chromosome00001	1839478	1841499	-	fyuA	1-2022/2022	===============	0/0	100	99.8	vfdb	NP_405467	(fyuA) pesticin/yersiniabactin receptor protein [Yersiniabactin (VF0136)] [Yersinia pestis CO92]
FSFC1386	chromosome00001	1804909	1805654	-	entA	2-747/747	========/======	2024-10-07	99.2	80.69	vfdb	NP_752614	(entA) 23-dihydro-23-dihydroxybenzoate dehydrogenase [Enterobactin (VF0228)] [Escherichia coli CFT073]			FSBL1386	chromosome00001	1841630	1843207	-	ybtE	1-1578/1578	===============	0/0	100	99.87	vfdb	NP_405468	(ybtE) yersiniabactin siderophore biosynthetic protein [Yersiniabactin (VF0136)] [Yersinia pestis CO92]
FSFC1386	chromosome00001	1805664	1806515	-	entB	1-858/858	========/======	2024-08-04	99.18	82.42	vfdb	NP_752613	(entB) isochorismatase [Enterobactin (VF0228)] [Escherichia coli CFT073]			FSBL1386	chromosome00001	1843211	1844014	-	ybtT	1-804/804	===============	0/0	100	99.63	vfdb	NP_405469	(ybtT) yersiniabactin biosynthetic protein YbtT [Yersiniabactin (VF0136)] [Yersinia pestis CO92]
FSFC1386	chromosome00001	1813957	1814728	+	fepC	17-788/816	===============	0/0	94.61	80.96	vfdb	NP_752606	(fepC) ferrienterobactin ABC transporter ATPase [Enterobactin (VF0228)] [Escherichia coli CFT073]			FSBL1386	chromosome00001	1844011	1845111	-	ybtU	1-1101/1101	===============	0/0	100	99.73	vfdb	NP_405470	(ybtU) yersiniabactin biosynthetic protein YbtU [Yersiniabactin (VF0136)] [Yersinia pestis CO92]
FSFC1386	chromosome00001	2167342	2168095	-	yagV/ecpE	3-756/756	===============	0/0	99.74	85.15	vfdb	NP_286006	(yagV/ecpE) E. coli common pilus chaperone EcpE [ECP (VF0404)] [Escherichia coli O157:H7 str. EDL933]			FSBL1386	chromosome00001	1845108	1854599	-	irp1	1-9492/9492	===============	0/0	100	99.82	vfdb	NP_405471	(irp1) yersiniabactin biosynthetic protein Irp1 [Yersiniabactin (VF0136)] [Yersinia pestis CO92]
FSFC1386	chromosome00001	2168021	2169664	-	yagW/ecpD	1-1644/1644	===============	0/0	100	88.87	vfdb	NP_286007	(yagW/ecpD) polymerized tip adhesin of ECP fibers [ECP (VF0404)] [Escherichia coli O157:H7 str. EDL933]			FSBL1386	chromosome00001	1854687	1860794	-	irp2	1-6108/6108	===============	0/0	100	99.79	vfdb	NP_405472	(irp2) yersiniabactin biosynthetic protein Irp2 [Yersiniabactin (VF0136)] [Yersinia pestis CO92]
FSFC1386	chromosome00001	2169654	2172179	-	yagX/ecpC	1-2526/2526	========/======	2024-02-02	99.96	87.34	vfdb	NP_286008	(yagX/ecpC) E. coli common pilus usher EcpC [ECP (VF0404)] [Escherichia coli O157:H7 str. EDL933]			FSBL1386	chromosome00001	1860985	1861944	-	ybtA	1-960/960	===============	0/0	100	99.9	vfdb	NP_405473	(ybtA) transcriptional regulator YbtA [Yersiniabactin (VF0136)] [Yersinia pestis CO92]
FSFC1386	chromosome00001	2172205	2172873	-	yagY/ecpB	1-669/669	===============	0/0	100	87.89	vfdb	NP_286009	(yagY/ecpB) E. coli common pilus chaperone EcpB [ECP (VF0404)] [Escherichia coli O157:H7 str. EDL933]			FSBL1386	chromosome00001	1862111	1863913	+	ybtP	1-1803/1803	===============	0/0	100	99.78	vfdb	NP_405474	(ybtP) lipoprotein inner membrane ABC-transporter [Yersiniabactin (VF0136)] [Yersinia pestis CO92]
FSFC1386	chromosome00001	2172936	2173519	-	yagZ/ecpA	1-584/588	===============	0/0	99.32	90.07	vfdb	NP_286010	(yagZ/ecpA) E. coli common pilus structural subunit EcpA [ECP (VF0404)] [Escherichia coli O157:H7 str. EDL933]			FSBL1386	chromosome00001	1863900	1865702	+	ybtQ	1-1803/1803	===============	0/0	100	99.78	vfdb	NP_405475	(ybtQ) inner membrane ABC-transporter YbtQ [Yersiniabactin (VF0136)] [Yersinia pestis CO92]
FSFC1386	chromosome00001	2173594	2174174	-	ykgK/ecpR	11-591/591	===============	0/0	98.31	86.75	vfdb	NP_286011	(ykgK/ecpR) regulator protein EcpR [ECP (VF0404)] [Escherichia coli O157:H7 str. EDL933]			FSBL1386	chromosome00001	1865695	1866975	+	ybtX	1-1281/1281	===============	0/0	100	99.92	vfdb	NP_405476	(ybtX) putative signal transducer [Yersiniabactin (VF0136)] [Yersinia pestis CO92]
FSFC1386	chromosome00001	5181407	5183428	-	fyuA	1-2022/2022	===============	0/0	100	99.8	vfdb	NP_405467	(fyuA) pesticin/yersiniabactin receptor protein [Yersiniabactin (VF0136)] [Yersinia pestis CO92]			FSBL1386	chromosome00001	1867003	1868307	+	ybtS	1-1305/1305	===============	0/0	100	99.69	vfdb	NP_405477	(ybtS) salicylate synthase Irp9 [Yersiniabactin (VF0136)] [Yersinia pestis CO92]
FSFC1386	chromosome00001	5183559	5185136	-	ybtE	1-1578/1578	===============	0/0	100	99.87	vfdb	NP_405468	(ybtE) yersiniabactin siderophore biosynthetic protein [Yersiniabactin (VF0136)] [Yersinia pestis CO92]			FSBL1386	chromosome00001	3398565	3399635	+	ompA	1-1041/1041	========/======	1930-02-01	100	83.85	vfdb	AAF37887	(ompA) outer membrane protein A [OmpA (VF0236)] [Escherichia coli O18:K1:H7 str. RS218]
FSFC1386	chromosome00001	5185140	5185943	-	ybtT	1-804/804	===============	0/0	100	99.63	vfdb	NP_405469	(ybtT) yersiniabactin biosynthetic protein YbtT [Yersiniabactin (VF0136)] [Yersinia pestis CO92]			FSBL1386	chromosome00001	3804142	3804887	-	entA	2-747/747	========/======	2024-10-07	99.2	80.69	vfdb	NP_752614	(entA) 23-dihydro-23-dihydroxybenzoate dehydrogenase [Enterobactin (VF0228)] [Escherichia coli CFT073]
FSFC1386	chromosome00001	5185940	5187040	-	ybtU	1-1101/1101	===============	0/0	100	99.73	vfdb	NP_405470	(ybtU) yersiniabactin biosynthetic protein YbtU [Yersiniabactin (VF0136)] [Yersinia pestis CO92]			FSBL1386	chromosome00001	3804897	3805748	-	entB	1-858/858	========/======	2024-08-04	99.18	82.42	vfdb	NP_752613	(entB) isochorismatase [Enterobactin (VF0228)] [Escherichia coli CFT073]
FSFC1386	chromosome00001	5187037	5196528	-	irp1	1-9492/9492	===============	0/0	100	99.82	vfdb	NP_405471	(irp1) yersiniabactin biosynthetic protein Irp1 [Yersiniabactin (VF0136)] [Yersinia pestis CO92]			FSBL1386	chromosome00001	3813190	3813961	+	fepC	17-788/816	===============	0/0	94.61	80.96	vfdb	NP_752606	(fepC) ferrienterobactin ABC transporter ATPase [Enterobactin (VF0228)] [Escherichia coli CFT073]
FSFC1386	chromosome00001	5196616	5202723	-	irp2	1-6108/6108	===============	0/0	100	99.79	vfdb	NP_405472	(irp2) yersiniabactin biosynthetic protein Irp2 [Yersiniabactin (VF0136)] [Yersinia pestis CO92]			FSBL1386	chromosome00001	4166575	4167328	-	yagV/ecpE	3-756/756	===============	0/0	99.74	85.15	vfdb	NP_286006	(yagV/ecpE) E. coli common pilus chaperone EcpE [ECP (VF0404)] [Escherichia coli O157:H7 str. EDL933]
FSFC1386	chromosome00001	5202914	5203873	-	ybtA	1-960/960	===============	0/0	100	99.9	vfdb	NP_405473	(ybtA) transcriptional regulator YbtA [Yersiniabactin (VF0136)] [Yersinia pestis CO92]			FSBL1386	chromosome00001	4167254	4168897	-	yagW/ecpD	1-1644/1644	===============	0/0	100	88.87	vfdb	NP_286007	(yagW/ecpD) polymerized tip adhesin of ECP fibers [ECP (VF0404)] [Escherichia coli O157:H7 str. EDL933]
FSFC1386	chromosome00001	5204040	5205842	+	ybtP	1-1803/1803	===============	0/0	100	99.78	vfdb	NP_405474	(ybtP) lipoprotein inner membrane ABC-transporter [Yersiniabactin (VF0136)] [Yersinia pestis CO92]			FSBL1386	chromosome00001	4168887	4171412	-	yagX/ecpC	1-2526/2526	========/======	2024-02-02	99.96	87.34	vfdb	NP_286008	(yagX/ecpC) E. coli common pilus usher EcpC [ECP (VF0404)] [Escherichia coli O157:H7 str. EDL933]
FSFC1386	chromosome00001	5205829	5207631	+	ybtQ	1-1803/1803	===============	0/0	100	99.78	vfdb	NP_405475	(ybtQ) inner membrane ABC-transporter YbtQ [Yersiniabactin (VF0136)] [Yersinia pestis CO92]			FSBL1386	chromosome00001	4171438	4172106	-	yagY/ecpB	1-669/669	===============	0/0	100	87.89	vfdb	NP_286009	(yagY/ecpB) E. coli common pilus chaperone EcpB [ECP (VF0404)] [Escherichia coli O157:H7 str. EDL933]
FSFC1386	chromosome00001	5207624	5208904	+	ybtX	1-1281/1281	===============	0/0	100	99.92	vfdb	NP_405476	(ybtX) putative signal transducer [Yersiniabactin (VF0136)] [Yersinia pestis CO92]			FSBL1386	chromosome00001	4172169	4172752	-	yagZ/ecpA	1-584/588	===============	0/0	99.32	90.07	vfdb	NP_286010	(yagZ/ecpA) E. coli common pilus structural subunit EcpA [ECP (VF0404)] [Escherichia coli O157:H7 str. EDL933]
FSFC1386	chromosome00001	5208932	5210236	+	ybtS	1-1305/1305	===============	0/0	100	99.69	vfdb	NP_405477	(ybtS) salicylate synthase Irp9 [Yersiniabactin (VF0136)] [Yersinia pestis CO92]			FSBL1386	chromosome00001	4172827	4173407	-	ykgK/ecpR	11-591/591	===============	0/0	98.31	86.75	vfdb	NP_286011	(ykgK/ecpR) regulator protein EcpR [ECP (VF0404)] [Escherichia coli O157:H7 str. EDL933]
FSFC1448_LR	contig_1	482576	483880	-	ybtS	1-1305/1305	===============	0/0	100	99.92	vfdb	NP_405477	(ybtS) salicylate synthase Irp9 [Yersiniabactin (VF0136)] [Yersinia pestis CO92]		same virulence factor profile	FSBL1448_LR	contig_1	780837	782858	-	fyuA	1-2022/2022	===============	0/0	100	99.95	vfdb	NP_405467	(fyuA) pesticin/yersiniabactin receptor protein [Yersiniabactin (VF0136)] [Yersinia pestis CO92]
FSFC1448_LR	contig_1	483908	485188	-	ybtX	1-1281/1281	===============	0/0	100	99.92	vfdb	NP_405476	(ybtX) putative signal transducer [Yersiniabactin (VF0136)] [Yersinia pestis CO92]			FSBL1448_LR	contig_1	782989	784566	-	ybtE	1-1578/1578	===============	0/0	100	99.94	vfdb	NP_405468	(ybtE) yersiniabactin siderophore biosynthetic protein [Yersiniabactin (VF0136)] [Yersinia pestis CO92]
FSFC1448_LR	contig_1	485181	486983	-	ybtQ	1-1803/1803	===============	0/0	100	99.94	vfdb	NP_405475	(ybtQ) inner membrane ABC-transporter YbtQ [Yersiniabactin (VF0136)] [Yersinia pestis CO92]			FSBL1448_LR	contig_1	784570	785373	-	ybtT	1-804/804	===============	0/0	100	99.25	vfdb	NP_405469	(ybtT) yersiniabactin biosynthetic protein YbtT [Yersiniabactin (VF0136)] [Yersinia pestis CO92]
FSFC1448_LR	contig_1	486970	488772	-	ybtP	1-1803/1803	===============	0/0	100	99.83	vfdb	NP_405474	(ybtP) lipoprotein inner membrane ABC-transporter [Yersiniabactin (VF0136)] [Yersinia pestis CO92]			FSBL1448_LR	contig_1	785370	786470	-	ybtU	1-1101/1101	===============	0/0	100	100	vfdb	NP_405470	(ybtU) yersiniabactin biosynthetic protein YbtU [Yersiniabactin (VF0136)] [Yersinia pestis CO92]
FSFC1448_LR	contig_1	488939	489898	+	ybtA	1-960/960	===============	0/0	100	99.9	vfdb	NP_405473	(ybtA) transcriptional regulator YbtA [Yersiniabactin (VF0136)] [Yersinia pestis CO92]			FSBL1448_LR	contig_1	786467	795958	-	irp1	1-9492/9492	===============	0/0	100	99.84	vfdb	NP_405471	(irp1) yersiniabactin biosynthetic protein Irp1 [Yersiniabactin (VF0136)] [Yersinia pestis CO92]
FSFC1448_LR	contig_1	490089	496196	+	irp2	1-6108/6108	===============	0/0	100	99.82	vfdb	NP_405472	(irp2) yersiniabactin biosynthetic protein Irp2 [Yersiniabactin (VF0136)] [Yersinia pestis CO92]			FSBL1448_LR	contig_1	796046	802153	-	irp2	1-6108/6108	===============	0/0	100	99.82	vfdb	NP_405472	(irp2) yersiniabactin biosynthetic protein Irp2 [Yersiniabactin (VF0136)] [Yersinia pestis CO92]
FSFC1448_LR	contig_1	496284	505775	+	irp1	1-9492/9492	===============	0/0	100	99.83	vfdb	NP_405471	(irp1) yersiniabactin biosynthetic protein Irp1 [Yersiniabactin (VF0136)] [Yersinia pestis CO92]			FSBL1448_LR	contig_1	802344	803303	-	ybtA	1-960/960	===============	0/0	100	99.9	vfdb	NP_405473	(ybtA) transcriptional regulator YbtA [Yersiniabactin (VF0136)] [Yersinia pestis CO92]
FSFC1448_LR	contig_1	505772	506872	+	ybtU	1-1101/1101	===============	0/0	100	100	vfdb	NP_405470	(ybtU) yersiniabactin biosynthetic protein YbtU [Yersiniabactin (VF0136)] [Yersinia pestis CO92]			FSBL1448_LR	contig_1	803470	805272	+	ybtP	1-1803/1803	===============	0/0	100	99.83	vfdb	NP_405474	(ybtP) lipoprotein inner membrane ABC-transporter [Yersiniabactin (VF0136)] [Yersinia pestis CO92]
FSFC1448_LR	contig_1	506869	507672	+	ybtT	1-804/804	===============	0/0	100	99.25	vfdb	NP_405469	(ybtT) yersiniabactin biosynthetic protein YbtT [Yersiniabactin (VF0136)] [Yersinia pestis CO92]			FSBL1448_LR	contig_1	805259	807061	+	ybtQ	1-1803/1803	===============	0/0	100	99.94	vfdb	NP_405475	(ybtQ) inner membrane ABC-transporter YbtQ [Yersiniabactin (VF0136)] [Yersinia pestis CO92]
FSFC1448_LR	contig_1	507676	509253	+	ybtE	1-1578/1578	===============	0/0	100	99.94	vfdb	NP_405468	(ybtE) yersiniabactin siderophore biosynthetic protein [Yersiniabactin (VF0136)] [Yersinia pestis CO92]			FSBL1448_LR	contig_1	807054	808334	+	ybtX	1-1281/1281	===============	0/0	100	99.92	vfdb	NP_405476	(ybtX) putative signal transducer [Yersiniabactin (VF0136)] [Yersinia pestis CO92]
FSFC1448_LR	contig_1	509384	511405	+	fyuA	1-2022/2022	===============	0/0	100	99.95	vfdb	NP_405467	(fyuA) pesticin/yersiniabactin receptor protein [Yersiniabactin (VF0136)] [Yersinia pestis CO92]			FSBL1448_LR	contig_1	808362	809666	+	ybtS	1-1305/1305	===============	0/0	100	99.92	vfdb	NP_405477	(ybtS) salicylate synthase Irp9 [Yersiniabactin (VF0136)] [Yersinia pestis CO92]
FSFC1448_LR	contig_1	3421929	3422509	+	ykgK/ecpR	11-591/591	===============	0/0	98.31	86.58	vfdb	NP_286011	(ykgK/ecpR) regulator protein EcpR [ECP (VF0404)] [Escherichia coli O157:H7 str. EDL933]			FSBL1448_LR	contig_1	2343023	2344093	+	ompA	1-1041/1041	========/======	1930-02-01	100	83.85	vfdb	AAF37887	(ompA) outer membrane protein A [OmpA (VF0236)] [Escherichia coli O18:K1:H7 str. RS218]
FSFC1448_LR	contig_1	3422584	3423167	+	yagZ/ecpA	1-584/588	===============	0/0	99.32	90.07	vfdb	NP_286010	(yagZ/ecpA) E. coli common pilus structural subunit EcpA [ECP (VF0404)] [Escherichia coli O157:H7 str. EDL933]			FSBL1448_LR	contig_1	2783277	2784022	-	entA	2-747/747	========/======	2024-10-07	99.2	80.69	vfdb	NP_752614	(entA) 23-dihydro-23-dihydroxybenzoate dehydrogenase [Enterobactin (VF0228)] [Escherichia coli CFT073]
FSFC1448_LR	contig_1	3423230	3423898	+	yagY/ecpB	1-669/669	===============	0/0	100	87.74	vfdb	NP_286009	(yagY/ecpB) E. coli common pilus chaperone EcpB [ECP (VF0404)] [Escherichia coli O157:H7 str. EDL933]			FSBL1448_LR	contig_1	2784032	2784883	-	entB	1-858/858	========/======	2024-08-04	99.18	82.42	vfdb	NP_752613	(entB) isochorismatase [Enterobactin (VF0228)] [Escherichia coli CFT073]
FSFC1448_LR	contig_1	3423924	3426449	+	yagX/ecpC	1-2526/2526	========/======	2024-02-02	99.96	87.45	vfdb	NP_286008	(yagX/ecpC) E. coli common pilus usher EcpC [ECP (VF0404)] [Escherichia coli O157:H7 str. EDL933]			FSBL1448_LR	contig_1	2792463	2793234	+	fepC	17-788/816	===============	0/0	94.61	80.83	vfdb	NP_752606	(fepC) ferrienterobactin ABC transporter ATPase [Enterobactin (VF0228)] [Escherichia coli CFT073]
FSFC1448_LR	contig_1	3426439	3428082	+	yagW/ecpD	1-1644/1644	===============	0/0	100	88.62	vfdb	NP_286007	(yagW/ecpD) polymerized tip adhesin of ECP fibers [ECP (VF0404)] [Escherichia coli O157:H7 str. EDL933]			FSBL1448_LR	contig_1	3191973	3192726	-	yagV/ecpE	3-756/756	===============	0/0	99.74	85.41	vfdb	NP_286006	(yagV/ecpE) E. coli common pilus chaperone EcpE [ECP (VF0404)] [Escherichia coli O157:H7 str. EDL933]
FSFC1448_LR	contig_1	3428008	3428761	+	yagV/ecpE	3-756/756	===============	0/0	99.74	85.41	vfdb	NP_286006	(yagV/ecpE) E. coli common pilus chaperone EcpE [ECP (VF0404)] [Escherichia coli O157:H7 str. EDL933]			FSBL1448_LR	contig_1	3192652	3194295	-	yagW/ecpD	1-1644/1644	===============	0/0	100	88.62	vfdb	NP_286007	(yagW/ecpD) polymerized tip adhesin of ECP fibers [ECP (VF0404)] [Escherichia coli O157:H7 str. EDL933]
FSFC1448_LR	contig_1	3827497	3828268	-	fepC	17-788/816	===============	0/0	94.61	80.83	vfdb	NP_752606	(fepC) ferrienterobactin ABC transporter ATPase [Enterobactin (VF0228)] [Escherichia coli CFT073]			FSBL1448_LR	contig_1	3194285	3196810	-	yagX/ecpC	1-2526/2526	========/======	2024-02-02	99.96	87.45	vfdb	NP_286008	(yagX/ecpC) E. coli common pilus usher EcpC [ECP (VF0404)] [Escherichia coli O157:H7 str. EDL933]
FSFC1448_LR	contig_1	3835848	3836699	+	entB	1-858/858	========/======	2024-08-04	99.18	82.42	vfdb	NP_752613	(entB) isochorismatase [Enterobactin (VF0228)] [Escherichia coli CFT073]			FSBL1448_LR	contig_1	3196836	3197504	-	yagY/ecpB	1-669/669	===============	0/0	100	87.74	vfdb	NP_286009	(yagY/ecpB) E. coli common pilus chaperone EcpB [ECP (VF0404)] [Escherichia coli O157:H7 str. EDL933]
FSFC1448_LR	contig_1	3836709	3837454	+	entA	2-747/747	========/======	2024-10-07	99.2	80.69	vfdb	NP_752614	(entA) 23-dihydro-23-dihydroxybenzoate dehydrogenase [Enterobactin (VF0228)] [Escherichia coli CFT073]			FSBL1448_LR	contig_1	3197567	3198150	-	yagZ/ecpA	1-584/588	===============	0/0	99.32	90.07	vfdb	NP_286010	(yagZ/ecpA) E. coli common pilus structural subunit EcpA [ECP (VF0404)] [Escherichia coli O157:H7 str. EDL933]
FSFC1448_LR	contig_1	4276636	4277706	-	ompA	1-1041/1041	========/======	1930-02-01	100	83.85	vfdb	AAF37887	(ompA) outer membrane protein A [OmpA (VF0236)] [Escherichia coli O18:K1:H7 str. RS218]			FSBL1448_LR	contig_1	3198225	3198805	-	ykgK/ecpR	11-591/591	===============	0/0	98.31	86.58	vfdb	NP_286011	(ykgK/ecpR) regulator protein EcpR [ECP (VF0404)] [Escherichia coli O157:H7 str. EDL933]
FSFC1654_U	1	3354	5030	+	kpsD	1-1677/1677	===============	0/0	100	99.05	vfdb	AAA21682	(kpsD) KpsD [K1 capsule (VF0239)] [Escherichia coli O18:K1:H7 str. RS218]		same virulence factor profile	FSBL1654	chromosome00001	581971	582573	+	fimB	1-603/603	===============	0/0	100	98.18	vfdb	NP_757239	(fimB) Type 1 fimbriae Regulatory protein fimB [Type 1 fimbriae (VF0221)] [Escherichia coli CFT073]
FSFC1654_U	1	15692	16351	-	kpsT	1-660/660	===============	0/0	100	100	vfdb	AAA24047	(kpsT) KpsT [K1 capsule (VF0239)] [Escherichia coli O18:K1:H7 str. RS218]			FSBL1654	chromosome00001	583051	583647	+	fimE	1-597/597	===============	0/0	100	98.66	vfdb	NP_757240	(fimE) Type 1 fimbriae Regulatory protein fimE [Type 1 fimbriae (VF0221)] [Escherichia coli CFT073]
FSFC1654_U	1	16348	17124	-	kpsM	1-777/777	===============	0/0	100	99.87	vfdb	AAA24046	(kpsM) KpsM [K1 capsule (VF0239)] [Escherichia coli O18:K1:H7 str. RS218]			FSBL1654	chromosome00001	584072	584677	+	fimA	1-606/606	===============	0/0	100	92.24	vfdb	NP_757241	(fimA) Type-1 fimbrial protein A chain precursor [Type 1 fimbriae (VF0221)] [Escherichia coli CFT073]
FSFC1654_U	1	18184	18605	-	gspM	1-422/423	===============	0/0	99.76	93.6	vfdb	YP_404609	(gspM) general secretion pathway protein M [T2SS (VF0333)] [Shigella dysenteriae Sd197]			FSBL1654	chromosome00001	584742	585281	+	fimI	1-540/540	===============	0/0	100	98.33	vfdb	NP_757242	(fimI) Fimbrin-like protein fimI precursor [Type 1 fimbriae (VF0221)] [Escherichia coli CFT073]
FSFC1654_U	1	18721	19581	-	gspL	1-861/861	===============	0/0	100	94.77	vfdb	YP_404608	(gspL) general secretion pathway protein L [T2SS (VF0333)] [Shigella dysenteriae Sd197]			FSBL1654	chromosome00001	585318	586043	+	fimC	1-726/726	===============	0/0	100	98.48	vfdb	NP_757243	(fimC) Chaperone protein fimC precursor [Type 1 fimbriae (VF0221)] [Escherichia coli CFT073]
FSFC1654_U	1	19896	20873	-	gspK	1-978/978	===============	0/0	100	96.63	vfdb	YP_404607	(gspK) general secretion pathway protein K [T2SS (VF0333)] [Shigella dysenteriae Sd197]			FSBL1654	chromosome00001	586110	588746	+	fimD	1-2637/2637	===============	0/0	100	98.26	vfdb	NP_757244	(fimD) Outer membrane usher protein fimD precursor [Type 1 fimbriae (VF0221)] [Escherichia coli CFT073]
FSFC1654_U	1	20870	21439	-	gspJ	1-570/570	===============	0/0	100	94.39	vfdb	YP_404606	(gspJ) general secretion pathway protein J [T2SS (VF0333)] [Shigella dysenteriae Sd197]			FSBL1654	chromosome00001	588753	589286	+	fimF	1-534/534	===============	0/0	100	97.38	vfdb	NP_757245	(fimF) FimF protein precursor [Type 1 fimbriae (VF0221)] [Escherichia coli CFT073]
FSFC1654_U	1	21472	21843	-	gspI	1-372/372	===============	0/0	100	92.2	vfdb	YP_404605	(gspI) general secretion pathway protein I [T2SS (VF0333)] [Shigella dysenteriae Sd197]			FSBL1654	chromosome00001	589299	589802	+	fimG	1-504/504	===============	0/0	100	98.02	vfdb	NP_757247	(fimG) FimG protein precursor [Type 1 fimbriae (VF0221)] [Escherichia coli CFT073]
FSFC1654_U	1	21840	22370	-	gspH	1-531/531	===============	0/0	100	94.73	vfdb	YP_404604	(gspH) general secretion pathway protein H [T2SS (VF0333)] [Shigella dysenteriae Sd197]			FSBL1654	chromosome00001	589813	590724	+	fimH	1-912/912	===============	0/0	100	97.15	vfdb	NP_757248	(fimH) FimH protein precursor [Type 1 fimbriae (VF0221)] [Escherichia coli CFT073]
FSFC1654_U	1	22407	22862	-	gspG	1-456/456	===============	0/0	100	96.05	vfdb	YP_404603	(gspG) general secretion pathway protein G [T2SS (VF0333)] [Shigella dysenteriae Sd197]			FSBL1654	chromosome00001	1015755	1019886	-	vat	1-4131/4131	========/======	2024-01-01	100	99.69	vfdb	NP_752330	(vat) Haemoglobin protease [Tsh (VF0233)] [Escherichia coli CFT073]
FSFC1654_U	1	22903	24102	-	gspF	1-1200/1200	===============	0/0	100	94.17	vfdb	YP_404602	(gspF) general secretion pathway protein F [T2SS (VF0333)] [Shigella dysenteriae Sd197]			FSBL1654	chromosome00001	1023503	1024256	-	yagV/ecpE	1-754/756	===============	0/0	99.74	98.41	vfdb	NP_286006	(yagV/ecpE) E. coli common pilus chaperone EcpE [ECP (VF0404)] [Escherichia coli O157:H7 str. EDL933]
FSFC1654_U	1	24102	25595	-	gspE	1-1494/1494	===============	0/0	100	94.91	vfdb	YP_404601	(gspE) general secretion pathway protein E [T2SS (VF0333)] [Shigella dysenteriae Sd197]			FSBL1654	chromosome00001	1024180	1025823	-	yagW/ecpD	1-1644/1644	===============	0/0	100	99.15	vfdb	NP_286007	(yagW/ecpD) polymerized tip adhesin of ECP fibers [ECP (VF0404)] [Escherichia coli O157:H7 str. EDL933]
FSFC1654_U	1	25595	27445	-	gspD	1-1836/1836	========/======	2015-01-01	100	96.06	vfdb	YP_404600	(gspD) general secretion pathway protein D [T2SS (VF0333)] [Shigella dysenteriae Sd197]			FSBL1654	chromosome00001	1025813	1028338	-	yagX/ecpC	1-2526/2526	===============	0/0	100	97.66	vfdb	NP_286008	(yagX/ecpC) E. coli common pilus usher EcpC [ECP (VF0404)] [Escherichia coli O157:H7 str. EDL933]
FSFC1654_U	1	27685	28515	-	gspC	1-831/831	===============	0/0	100	93.86	vfdb	YP_404599	(gspC) general secretion pathway protein C [T2SS (VF0333)] [Shigella dysenteriae Sd197]			FSBL1654	chromosome00001	1028364	1029032	-	yagY/ecpB	1-669/669	===============	0/0	100	98.06	vfdb	NP_286009	(yagY/ecpB) E. coli common pilus chaperone EcpB [ECP (VF0404)] [Escherichia coli O157:H7 str. EDL933]
FSFC1654_U	1	577240	578268	-	chuS	1-1029/1029	===============	0/0	100	99.51	vfdb	NP_756169	(chuS) heme oxygenase ChuS [Chu (VF0227)] [Escherichia coli CFT073]			FSBL1654	chromosome00001	1029089	1029676	-	yagZ/ecpA	1-588/588	===============	0/0	100	98.47	vfdb	NP_286010	(yagZ/ecpA) E. coli common pilus structural subunit EcpA [ECP (VF0404)] [Escherichia coli O157:H7 str. EDL933]
FSFC1654_U	1	578317	580263	-	chuA	1-1947/1947	===============	0/0	100	99.69	vfdb	NP_756170	(chuA) Outer membrane heme/hemoglobin receptor ChuA [Chu (VF0227)] [Escherichia coli CFT073]			FSBL1654	chromosome00001	1029751	1030341	-	ykgK/ecpR	1-591/591	===============	0/0	100	99.32	vfdb	NP_286011	(ykgK/ecpR) regulator protein EcpR [ECP (VF0404)] [Escherichia coli O157:H7 str. EDL933]
FSFC1654_U	1	580905	581897	+	chuT	1-993/993	===============	0/0	100	99.7	vfdb	NP_756175	(chuT) periplasmic heme-binding protein ChuT [Chu (VF0227)] [Escherichia coli CFT073]			FSBL1654	chromosome00001	1039594	1043844	+	fdeC	1-4251/4251	===============	0/0	100	99.62	vfdb	YP_002390132	(fdeC) adhesin FdeC [FdeC (VF0506)] [Escherichia coli O45:K1:H7 str. S88]
FSFC1654_U	1	581917	583254	+	chuW	1-1338/1338	===============	0/0	100	99.1	vfdb	NP_756176	(chuW) Putative oxygen independent coproporphyrinogen III oxidase [Chu (VF0227)] [Escherichia coli CFT073]			FSBL1654	chromosome00001	1313201	1313862	-	entD	1-662/771	=============..	0/0	85.86	92.75	vfdb	NP_752599	(entD) phosphopantetheinyl transferase component of enterobactin synthase multienzyme complex [Enterobactin (VF0228)] [Escherichia coli CFT073]
FSFC1654_U	1	583267	583761	+	chuX	1-495/495	===============	0/0	100	100	vfdb	NP_756177	(chuX) putative heme-binding protein ChuX [Chu (VF0227)] [Escherichia coli CFT073]			FSBL1654	chromosome00001	1313887	1316127	-	fepA	1-2241/2241	===============	0/0	100	98.88	vfdb	NP_752600	(fepA) ferrienterobactin outer membrane transporter [Enterobactin (VF0228)] [Escherichia coli CFT073]
FSFC1654_U	1	583761	584384	+	chuY	1-624/624	===============	0/0	100	98.4	vfdb	NP_756178	(chuY) ChuY [Chu (VF0227)] [Escherichia coli CFT073]			FSBL1654	chromosome00001	1316370	1317572	+	fes	1-1203/1203	===============	0/0	100	99.83	vfdb	NP_752602	(fes) enterobactin/ferric enterobactin esterase [enterobactin (IA019)] [Escherichia coli CFT073]
FSFC1654_U	1	584433	585425	+	chuU	1-993/993	===============	0/0	100	99.5	vfdb	NP_756179	(chuU) heme permease protein ChuU [Chu (VF0227)] [Escherichia coli CFT073]			FSBL1654	chromosome00001	1317790	1321643	+	entF	1-3854/3882	===============	0/0	99.28	98.36	vfdb	NP_752604	(entF) enterobactin synthase multienzyme complex component ATP-dependent [Enterobactin (VF0228)] [Escherichia coli CFT073]
FSFC1654_U	1	585392	586192	+	chuV	1-801/801	===============	0/0	100	99.75	vfdb	NP_756180	(chuV) ATP-binding hydrophilic protein ChuV [Chu (VF0227)] [Escherichia coli CFT073]			FSBL1654	chromosome00001	1323017	1323832	-	fepC	1-816/816	===============	0/0	100	99.39	vfdb	NP_752606	(fepC) ferrienterobactin ABC transporter ATPase [Enterobactin (VF0228)] [Escherichia coli CFT073]
FSFC1654_U	1	935462	936890	-	aslA	1-1428/1428	========/======	2024-01-01	100	98.46	vfdb	AAG10151	(aslA) putative arylsulfatase [AslA (VF0238)] [Escherichia coli O18:K1:H7 str. RS218]			FSBL1654	chromosome00001	1323829	1324821	-	fepG	1-993/993	===============	0/0	100	99.8	vfdb	NP_752607	(fepG) iron-enterobactin ABC transporter permease [Enterobactin (VF0228)] [Escherichia coli CFT073]
FSFC1654_U	14	948	2086	-	senB	2-1140/1140	===============	0/0	99.91	99.74	vfdb	YP_406304	(senB) enterotoxin [ShET2 (VF0258)] [Shigella flexneri 2a str. 301]			FSBL1654	chromosome00001	1324818	1325834	-	fepD	1-1017/1017	===============	0/0	100	99.51	vfdb	NP_752608	(fepD) ferrienterobactin ABC transporter permease [Enterobactin (VF0228)] [Escherichia coli CFT073]
FSFC1654_U	2	15212	16516	-	ybtS	1-1305/1305	===============	0/0	100	99.77	vfdb	NP_405477	(ybtS) salicylate synthase Irp9 [Yersiniabactin (VF0136)] [Yersinia pestis CO92]			FSBL1654	chromosome00001	1325933	1327183	+	entS	1-1251/1251	===============	0/0	100	98.8	vfdb	NP_752609	(entS) enterobactin exporter iron-regulated [enterobactin (IA019)] [Escherichia coli CFT073]
FSFC1654_U	2	16544	17824	-	ybtX	1-1281/1281	===============	0/0	100	99.61	vfdb	NP_405476	(ybtX) putative signal transducer [Yersiniabactin (VF0136)] [Yersinia pestis CO92]			FSBL1654	chromosome00001	1327187	1328143	-	fepB	1-957/957	===============	0/0	100	99.79	vfdb	NP_752610	(fepB) ferrienterobactin ABC transporter periplasmic binding protein [Enterobactin (VF0228)] [Escherichia coli CFT073]
FSFC1654_U	2	17817	19619	-	ybtQ	1-1803/1803	===============	0/0	100	99.78	vfdb	NP_405475	(ybtQ) inner membrane ABC-transporter YbtQ [Yersiniabactin (VF0136)] [Yersinia pestis CO92]			FSBL1654	chromosome00001	1328320	1329507	+	entC	1-1188/1188	===============	0/0	100	99.66	vfdb	NP_752611	(entC) isochorismate synthase 1 [Enterobactin (VF0228)] [Escherichia coli CFT073]
FSFC1654_U	2	19606	21408	-	ybtP	1-1803/1803	===============	0/0	100	99.61	vfdb	NP_405474	(ybtP) lipoprotein inner membrane ABC-transporter [Yersiniabactin (VF0136)] [Yersinia pestis CO92]			FSBL1654	chromosome00001	1329517	1331127	+	entE	1-1611/1611	===============	0/0	100	99.13	vfdb	NP_752612	(entE) 23-dihydroxybenzoate-AMP ligase component of enterobactin synthase multienzyme complex [Enterobactin (VF0228)] [Escherichia coli CFT073]
FSFC1654_U	2	21575	22534	+	ybtA	1-960/960	===============	0/0	100	99.48	vfdb	NP_405473	(ybtA) transcriptional regulator YbtA [Yersiniabactin (VF0136)] [Yersinia pestis CO92]			FSBL1654	chromosome00001	1331141	1331998	+	entB	1-858/858	===============	0/0	100	99.18	vfdb	NP_752613	(entB) isochorismatase [Enterobactin (VF0228)] [Escherichia coli CFT073]
FSFC1654_U	2	22725	28829	+	irp2	1-6106/6108	========/======	2024-01-01	99.95	98.87	vfdb	NP_405472	(irp2) yersiniabactin biosynthetic protein Irp2 [Yersiniabactin (VF0136)] [Yersinia pestis CO92]			FSBL1654	chromosome00001	1331998	1332744	+	entA	1-747/747	===============	0/0	100	98.39	vfdb	NP_752614	(entA) 23-dihydro-23-dihydroxybenzoate dehydrogenase [Enterobactin (VF0228)] [Escherichia coli CFT073]
FSFC1654_U	2	28919	38410	+	irp1	1-9492/9492	===============	0/0	100	99.33	vfdb	NP_405471	(irp1) yersiniabactin biosynthetic protein Irp1 [Yersiniabactin (VF0136)] [Yersinia pestis CO92]			FSBL1654	chromosome00001	1690464	1691504	-	ompA	1-1041/1041	===============	0/0	100	99.52	vfdb	AAF37887	(ompA) outer membrane protein A [OmpA (VF0236)] [Escherichia coli O18:K1:H7 str. RS218]
FSFC1654_U	2	38407	39507	+	ybtU	1-1101/1101	===============	0/0	100	99.73	vfdb	NP_405470	(ybtU) yersiniabactin biosynthetic protein YbtU [Yersiniabactin (VF0136)] [Yersinia pestis CO92]			FSBL1654	chromosome00001	1758475	1759308	-	csgG	1-834/834	===============	0/0	100	83.33	vfdb	NP_460110	(csgG) curli production assembly/transport protein CsgG [Agf (VF0103)] [Salmonella enterica subsp. enterica serovar Typhimurium str. LT2]
FSFC1654_U	2	39504	40307	+	ybtT	1-804/804	===============	0/0	100	99.5	vfdb	NP_405469	(ybtT) yersiniabactin biosynthetic protein YbtT [Yersiniabactin (VF0136)] [Yersinia pestis CO92]			FSBL1654	chromosome00001	1759335	1759751	-	csgF	1-417/417	========/======	2024-08-03	99.04	80.76	vfdb	NP_460111	(csgF) curli production assembly/transport protein CsgF [Agf (VF0103)] [Salmonella enterica subsp. enterica serovar Typhimurium str. LT2]
FSFC1654_U	2	40311	41888	+	ybtE	1-1578/1578	===============	0/0	100	99.81	vfdb	NP_405468	(ybtE) yersiniabactin siderophore biosynthetic protein [Yersiniabactin (VF0136)] [Yersinia pestis CO92]			FSBL1654	chromosome00001	1760170	1760820	-	csgD	1-651/651	===============	0/0	100	81.26	vfdb	NP_460113	(csgD) DNA-binding transcriptional regulator CsgD [curli fibers/thin aggregative fimbriae (AGF) (AI094)] [Salmonella enterica subsp. enterica serovar Typhimurium str. LT2]
FSFC1654_U	2	42019	44040	+	fyuA	1-2022/2022	===============	0/0	100	99.95	vfdb	NP_405467	(fyuA) pesticin/yersiniabactin receptor protein [Yersiniabactin (VF0136)] [Yersinia pestis CO92]			FSBL1654	chromosome00001	1761573	1762028	+	csgB	1-456/456	========/======	2024-02-02	99.78	83.59	vfdb	NP_460114	(csgB) minor curlin subunit precursor curli nucleator protein CsgB [Agf (VF0103)] [Salmonella enterica subsp. enterica serovar Typhimurium str. LT2]
FSFC1654_U	2	1081268	1081819	-	papX	1-552/552	===============	0/0	100	97.46	vfdb	NP_755457	(papX) PapX protein regulates flagellum synthesis to repress motility [P fimbriae (CVF425)] [Escherichia coli CFT073]			FSBL1654	chromosome00001	2772283	2773587	-	ybtS	1-1305/1305	===============	0/0	100	99.77	vfdb	NP_405477	(ybtS) salicylate synthase Irp9 [Yersiniabactin (VF0136)] [Yersinia pestis CO92]
FSFC1654_U	2	1083593	1083906	-	papB	1-315/315	========/======	2024-01-01	99.68	98.41	vfdb		(papB) regulatory protein PapB [P fimbriae (VF0220)] [Escherichia coli CFT073]			FSBL1654	chromosome00001	2773615	2774895	-	ybtX	1-1281/1281	===============	0/0	100	99.61	vfdb	NP_405476	(ybtX) putative signal transducer [Yersiniabactin (VF0136)] [Yersinia pestis CO92]
FSFC1654_U	2	1084311	1084544	+	papI	1-234/234	===============	0/0	100	94.87	vfdb	NP_755468	(papI) regulatory protein PapI [P fimbriae (VF0220)] [Escherichia coli CFT073]			FSBL1654	chromosome00001	2774888	2776690	-	ybtQ	1-1803/1803	===============	0/0	100	99.78	vfdb	NP_405475	(ybtQ) inner membrane ABC-transporter YbtQ [Yersiniabactin (VF0136)] [Yersinia pestis CO92]
FSFC1654_U	2	1093011	1094792	+	iucA	1-1782/1782	===============	0/0	100	99.83	vfdb	NP_709454	(iucA) aerobactin synthesis protein IucA [Aerobactin (VF0123)] [Shigella flexneri 2a str. 301]			FSBL1654	chromosome00001	2776677	2778479	-	ybtP	1-1803/1803	===============	0/0	100	99.61	vfdb	NP_405474	(ybtP) lipoprotein inner membrane ABC-transporter [Yersiniabactin (VF0136)] [Yersinia pestis CO92]
FSFC1654_U	2	1094793	1095740	+	iucB	1-948/948	===============	0/0	100	99.79	vfdb	NP_709455	(iucB) aerobactin synthesis protein IucB [Aerobactin (VF0123)] [Shigella flexneri 2a str. 301]			FSBL1654	chromosome00001	2778646	2779605	+	ybtA	1-960/960	===============	0/0	100	99.48	vfdb	NP_405473	(ybtA) transcriptional regulator YbtA [Yersiniabactin (VF0136)] [Yersinia pestis CO92]
FSFC1654_U	2	1095740	1097482	+	iucC	1-1743/1743	===============	0/0	100	98.16	vfdb	NP_755500	(iucC) aerobactin siderophore biosynthesis protein IucC [Aerobactin (VF0229)] [Escherichia coli CFT073]			FSBL1654	chromosome00001	2779796	2785900	+	irp2	1-6106/6108	========/======	2024-01-01	99.95	98.87	vfdb	NP_405472	(irp2) yersiniabactin biosynthetic protein Irp2 [Yersiniabactin (VF0136)] [Yersinia pestis CO92]
FSFC1654_U	2	1097479	1098800	+	iucD	1-1323/1338	========/======	2024-01-01	98.8	96.3	vfdb	NP_755499	(iucD) L-lysine 6-monooxygenase IucD [Aerobactin (VF0229)] [Escherichia coli CFT073]			FSBL1654	chromosome00001	2785990	2795481	+	irp1	1-9492/9492	===============	0/0	100	99.33	vfdb	NP_405471	(irp1) yersiniabactin biosynthetic protein Irp1 [Yersiniabactin (VF0136)] [Yersinia pestis CO92]
FSFC1654_U	2	1098738	1101039	+	iutA	1-2280/2280	========/======	2024-03-01	99.96	88.36	vfdb	NP_755498	(iutA) ferric aerobactin receptor precusor IutA [Aerobactin (VF0229)] [Escherichia coli CFT073]			FSBL1654	chromosome00001	2795478	2796578	+	ybtU	1-1101/1101	===============	0/0	100	99.73	vfdb	NP_405470	(ybtU) yersiniabactin biosynthetic protein YbtU [Yersiniabactin (VF0136)] [Yersinia pestis CO92]
FSFC1654_U	2	1101974	1105874	+	sat	1-3900/3900	========/======	2024-01-01	100	99.49	vfdb	NP_755494	(sat) Aecreted auto transpoter toxin [Sat (VF0231)] [Escherichia coli CFT073]			FSBL1654	chromosome00001	2796575	2797378	+	ybtT	1-804/804	===============	0/0	100	99.5	vfdb	NP_405469	(ybtT) yersiniabactin biosynthetic protein YbtT [Yersiniabactin (VF0136)] [Yersinia pestis CO92]
FSFC1654_U	3	106089	110220	-	vat	1-4131/4131	========/======	2024-01-01	100	99.69	vfdb	NP_752330	(vat) Haemoglobin protease [Tsh (VF0233)] [Escherichia coli CFT073]			FSBL1654	chromosome00001	2797382	2798959	+	ybtE	1-1578/1578	===============	0/0	100	99.81	vfdb	NP_405468	(ybtE) yersiniabactin siderophore biosynthetic protein [Yersiniabactin (VF0136)] [Yersinia pestis CO92]
FSFC1654_U	3	113837	114590	-	yagV/ecpE	1-754/756	===============	0/0	99.74	98.41	vfdb	NP_286006	(yagV/ecpE) E. coli common pilus chaperone EcpE [ECP (VF0404)] [Escherichia coli O157:H7 str. EDL933]			FSBL1654	chromosome00001	2799090	2801111	+	fyuA	1-2022/2022	===============	0/0	100	99.95	vfdb	NP_405467	(fyuA) pesticin/yersiniabactin receptor protein [Yersiniabactin (VF0136)] [Yersinia pestis CO92]
FSFC1654_U	3	114514	116157	-	yagW/ecpD	1-1644/1644	===============	0/0	100	99.15	vfdb	NP_286007	(yagW/ecpD) polymerized tip adhesin of ECP fibers [ECP (VF0404)] [Escherichia coli O157:H7 str. EDL933]			FSBL1654	chromosome00001	3838346	3838897	-	papX	1-552/552	===============	0/0	100	97.46	vfdb	NP_755457	(papX) PapX protein regulates flagellum synthesis to repress motility [P fimbriae (CVF425)] [Escherichia coli CFT073]
FSFC1654_U	3	116147	118672	-	yagX/ecpC	1-2526/2526	===============	0/0	100	97.66	vfdb	NP_286008	(yagX/ecpC) E. coli common pilus usher EcpC [ECP (VF0404)] [Escherichia coli O157:H7 str. EDL933]			FSBL1654	chromosome00001	3840671	3840984	-	papB	1-315/315	========/======	2024-01-01	99.68	98.41	vfdb		(papB) regulatory protein PapB [P fimbriae (VF0220)] [Escherichia coli CFT073]
FSFC1654_U	3	118698	119366	-	yagY/ecpB	1-669/669	===============	0/0	100	98.06	vfdb	NP_286009	(yagY/ecpB) E. coli common pilus chaperone EcpB [ECP (VF0404)] [Escherichia coli O157:H7 str. EDL933]			FSBL1654	chromosome00001	3841389	3841622	+	papI	1-234/234	===============	0/0	100	94.87	vfdb	NP_755468	(papI) regulatory protein PapI [P fimbriae (VF0220)] [Escherichia coli CFT073]
FSFC1654_U	3	119423	120010	-	yagZ/ecpA	1-588/588	===============	0/0	100	98.47	vfdb	NP_286010	(yagZ/ecpA) E. coli common pilus structural subunit EcpA [ECP (VF0404)] [Escherichia coli O157:H7 str. EDL933]			FSBL1654	chromosome00001	3850089	3851870	+	iucA	1-1782/1782	===============	0/0	100	99.83	vfdb	NP_709454	(iucA) aerobactin synthesis protein IucA [Aerobactin (VF0123)] [Shigella flexneri 2a str. 301]
FSFC1654_U	3	120085	120675	-	ykgK/ecpR	1-591/591	===============	0/0	100	99.32	vfdb	NP_286011	(ykgK/ecpR) regulator protein EcpR [ECP (VF0404)] [Escherichia coli O157:H7 str. EDL933]			FSBL1654	chromosome00001	3851871	3852818	+	iucB	1-948/948	===============	0/0	100	99.79	vfdb	NP_709455	(iucB) aerobactin synthesis protein IucB [Aerobactin (VF0123)] [Shigella flexneri 2a str. 301]
FSFC1654_U	3	129928	134178	+	fdeC	1-4251/4251	===============	0/0	100	99.62	vfdb	YP_002390132	(fdeC) adhesin FdeC [FdeC (VF0506)] [Escherichia coli O45:K1:H7 str. S88]			FSBL1654	chromosome00001	3852818	3854560	+	iucC	1-1743/1743	===============	0/0	100	98.16	vfdb	NP_755500	(iucC) aerobactin siderophore biosynthesis protein IucC [Aerobactin (VF0229)] [Escherichia coli CFT073]
FSFC1654_U	3	403535	404196	-	entD	1-662/771	=============..	0/0	85.86	92.75	vfdb	NP_752599	(entD) phosphopantetheinyl transferase component of enterobactin synthase multienzyme complex [Enterobactin (VF0228)] [Escherichia coli CFT073]			FSBL1654	chromosome00001	3854557	3855878	+	iucD	1-1323/1338	========/======	2024-01-01	98.8	96.3	vfdb	NP_755499	(iucD) L-lysine 6-monooxygenase IucD [Aerobactin (VF0229)] [Escherichia coli CFT073]
FSFC1654_U	3	404221	406461	-	fepA	1-2241/2241	===============	0/0	100	98.88	vfdb	NP_752600	(fepA) ferrienterobactin outer membrane transporter [Enterobactin (VF0228)] [Escherichia coli CFT073]			FSBL1654	chromosome00001	3855816	3858117	+	iutA	1-2280/2280	========/======	2024-03-01	99.96	88.36	vfdb	NP_755498	(iutA) ferric aerobactin receptor precusor IutA [Aerobactin (VF0229)] [Escherichia coli CFT073]
FSFC1654_U	3	406704	407906	+	fes	1-1203/1203	===============	0/0	100	99.83	vfdb	NP_752602	(fes) enterobactin/ferric enterobactin esterase [enterobactin (IA019)] [Escherichia coli CFT073]			FSBL1654	chromosome00001	3859051	3862951	+	sat	1-3900/3900	========/======	2024-01-01	100	99.49	vfdb	NP_755494	(sat) Aecreted auto transpoter toxin [Sat (VF0231)] [Escherichia coli CFT073]
FSFC1654_U	3	408124	411977	+	entF	1-3854/3882	===============	0/0	99.28	98.36	vfdb	NP_752604	(entF) enterobactin synthase multienzyme complex component ATP-dependent [Enterobactin (VF0228)] [Escherichia coli CFT073]			FSBL1654	chromosome00001	3877637	3879313	+	kpsD	1-1677/1677	===============	0/0	100	99.05	vfdb	AAA21682	(kpsD) KpsD [K1 capsule (VF0239)] [Escherichia coli O18:K1:H7 str. RS218]
FSFC1654_U	3	413351	414166	-	fepC	1-816/816	===============	0/0	100	99.39	vfdb	NP_752606	(fepC) ferrienterobactin ABC transporter ATPase [Enterobactin (VF0228)] [Escherichia coli CFT073]			FSBL1654	chromosome00001	3889975	3890634	-	kpsT	1-660/660	===============	0/0	100	100	vfdb	AAA24047	(kpsT) KpsT [K1 capsule (VF0239)] [Escherichia coli O18:K1:H7 str. RS218]
FSFC1654_U	3	414163	415155	-	fepG	1-993/993	===============	0/0	100	99.8	vfdb	NP_752607	(fepG) iron-enterobactin ABC transporter permease [Enterobactin (VF0228)] [Escherichia coli CFT073]			FSBL1654	chromosome00001	3890631	3891407	-	kpsM	1-777/777	===============	0/0	100	99.87	vfdb	AAA24046	(kpsM) KpsM [K1 capsule (VF0239)] [Escherichia coli O18:K1:H7 str. RS218]
FSFC1654_U	3	415152	416168	-	fepD	1-1017/1017	===============	0/0	100	99.51	vfdb	NP_752608	(fepD) ferrienterobactin ABC transporter permease [Enterobactin (VF0228)] [Escherichia coli CFT073]			FSBL1654	chromosome00001	3892467	3892888	-	gspM	1-422/423	===============	0/0	99.76	93.6	vfdb	YP_404609	(gspM) general secretion pathway protein M [T2SS (VF0333)] [Shigella dysenteriae Sd197]
FSFC1654_U	3	416267	417517	+	entS	1-1251/1251	===============	0/0	100	98.8	vfdb	NP_752609	(entS) enterobactin exporter iron-regulated [enterobactin (IA019)] [Escherichia coli CFT073]			FSBL1654	chromosome00001	3893004	3893864	-	gspL	1-861/861	===============	0/0	100	94.77	vfdb	YP_404608	(gspL) general secretion pathway protein L [T2SS (VF0333)] [Shigella dysenteriae Sd197]
FSFC1654_U	3	417521	418477	-	fepB	1-957/957	===============	0/0	100	99.79	vfdb	NP_752610	(fepB) ferrienterobactin ABC transporter periplasmic binding protein [Enterobactin (VF0228)] [Escherichia coli CFT073]			FSBL1654	chromosome00001	3894179	3895156	-	gspK	1-978/978	===============	0/0	100	96.63	vfdb	YP_404607	(gspK) general secretion pathway protein K [T2SS (VF0333)] [Shigella dysenteriae Sd197]
FSFC1654_U	3	418654	419841	+	entC	1-1188/1188	===============	0/0	100	99.66	vfdb	NP_752611	(entC) isochorismate synthase 1 [Enterobactin (VF0228)] [Escherichia coli CFT073]			FSBL1654	chromosome00001	3895153	3895722	-	gspJ	1-570/570	===============	0/0	100	94.39	vfdb	YP_404606	(gspJ) general secretion pathway protein J [T2SS (VF0333)] [Shigella dysenteriae Sd197]
FSFC1654_U	3	419851	421461	+	entE	1-1611/1611	===============	0/0	100	99.13	vfdb	NP_752612	(entE) 23-dihydroxybenzoate-AMP ligase component of enterobactin synthase multienzyme complex [Enterobactin (VF0228)] [Escherichia coli CFT073]			FSBL1654	chromosome00001	3895755	3896126	-	gspI	1-372/372	===============	0/0	100	92.2	vfdb	YP_404605	(gspI) general secretion pathway protein I [T2SS (VF0333)] [Shigella dysenteriae Sd197]
FSFC1654_U	3	421475	422332	+	entB	1-858/858	===============	0/0	100	99.18	vfdb	NP_752613	(entB) isochorismatase [Enterobactin (VF0228)] [Escherichia coli CFT073]			FSBL1654	chromosome00001	3896123	3896653	-	gspH	1-531/531	===============	0/0	100	94.73	vfdb	YP_404604	(gspH) general secretion pathway protein H [T2SS (VF0333)] [Shigella dysenteriae Sd197]
FSFC1654_U	3	422332	423078	+	entA	1-747/747	===============	0/0	100	98.39	vfdb	NP_752614	(entA) 23-dihydro-23-dihydroxybenzoate dehydrogenase [Enterobactin (VF0228)] [Escherichia coli CFT073]			FSBL1654	chromosome00001	3896690	3897145	-	gspG	1-456/456	===============	0/0	100	96.05	vfdb	YP_404603	(gspG) general secretion pathway protein G [T2SS (VF0333)] [Shigella dysenteriae Sd197]
FSFC1654_U	3	780798	781838	-	ompA	1-1041/1041	===============	0/0	100	99.52	vfdb	AAF37887	(ompA) outer membrane protein A [OmpA (VF0236)] [Escherichia coli O18:K1:H7 str. RS218]			FSBL1654	chromosome00001	3897186	3898385	-	gspF	1-1200/1200	===============	0/0	100	94.17	vfdb	YP_404602	(gspF) general secretion pathway protein F [T2SS (VF0333)] [Shigella dysenteriae Sd197]
FSFC1654_U	3	848809	849642	-	csgG	1-834/834	===============	0/0	100	83.33	vfdb	NP_460110	(csgG) curli production assembly/transport protein CsgG [Agf (VF0103)] [Salmonella enterica subsp. enterica serovar Typhimurium str. LT2]			FSBL1654	chromosome00001	3898385	3899878	-	gspE	1-1494/1494	===============	0/0	100	94.91	vfdb	YP_404601	(gspE) general secretion pathway protein E [T2SS (VF0333)] [Shigella dysenteriae Sd197]
FSFC1654_U	3	849669	850085	-	csgF	1-417/417	========/======	2024-08-03	99.04	80.76	vfdb	NP_460111	(csgF) curli production assembly/transport protein CsgF [Agf (VF0103)] [Salmonella enterica subsp. enterica serovar Typhimurium str. LT2]			FSBL1654	chromosome00001	3899878	3901728	-	gspD	1-1836/1836	========/======	2015-01-01	100	96.06	vfdb	YP_404600	(gspD) general secretion pathway protein D [T2SS (VF0333)] [Shigella dysenteriae Sd197]
FSFC1654_U	3	850504	851154	-	csgD	1-651/651	===============	0/0	100	81.26	vfdb	NP_460113	(csgD) DNA-binding transcriptional regulator CsgD [curli fibers/thin aggregative fimbriae (AGF) (AI094)] [Salmonella enterica subsp. enterica serovar Typhimurium str. LT2]			FSBL1654	chromosome00001	3901968	3902798	-	gspC	1-831/831	===============	0/0	100	93.86	vfdb	YP_404599	(gspC) general secretion pathway protein C [T2SS (VF0333)] [Shigella dysenteriae Sd197]
FSFC1654_U	3	851907	852362	+	csgB	1-456/456	========/======	2024-02-02	99.78	83.59	vfdb	NP_460114	(csgB) minor curlin subunit precursor curli nucleator protein CsgB [Agf (VF0103)] [Salmonella enterica subsp. enterica serovar Typhimurium str. LT2]			FSBL1654	chromosome00001	4451523	4452551	-	chuS	1-1029/1029	===============	0/0	100	99.51	vfdb	NP_756169	(chuS) heme oxygenase ChuS [Chu (VF0227)] [Escherichia coli CFT073]
FSFC1654_U	5	53365	53967	+	fimB	1-603/603	===============	0/0	100	98.18	vfdb	NP_757239	(fimB) Type 1 fimbriae Regulatory protein fimB [Type 1 fimbriae (VF0221)] [Escherichia coli CFT073]			FSBL1654	chromosome00001	4452600	4454546	-	chuA	1-1947/1947	===============	0/0	100	99.69	vfdb	NP_756170	(chuA) Outer membrane heme/hemoglobin receptor ChuA [Chu (VF0227)] [Escherichia coli CFT073]
FSFC1654_U	5	54445	55041	+	fimE	1-597/597	===============	0/0	100	98.66	vfdb	NP_757240	(fimE) Type 1 fimbriae Regulatory protein fimE [Type 1 fimbriae (VF0221)] [Escherichia coli CFT073]			FSBL1654	chromosome00001	4455188	4456180	+	chuT	1-993/993	===============	0/0	100	99.7	vfdb	NP_756175	(chuT) periplasmic heme-binding protein ChuT [Chu (VF0227)] [Escherichia coli CFT073]
FSFC1654_U	5	55466	56071	+	fimA	1-606/606	===============	0/0	100	92.24	vfdb	NP_757241	(fimA) Type-1 fimbrial protein A chain precursor [Type 1 fimbriae (VF0221)] [Escherichia coli CFT073]			FSBL1654	chromosome00001	4456200	4457537	+	chuW	1-1338/1338	===============	0/0	100	99.1	vfdb	NP_756176	(chuW) Putative oxygen independent coproporphyrinogen III oxidase [Chu (VF0227)] [Escherichia coli CFT073]
FSFC1654_U	5	56136	56675	+	fimI	1-540/540	===============	0/0	100	98.33	vfdb	NP_757242	(fimI) Fimbrin-like protein fimI precursor [Type 1 fimbriae (VF0221)] [Escherichia coli CFT073]			FSBL1654	chromosome00001	4457550	4458044	+	chuX	1-495/495	===============	0/0	100	100	vfdb	NP_756177	(chuX) putative heme-binding protein ChuX [Chu (VF0227)] [Escherichia coli CFT073]
FSFC1654_U	5	56712	57437	+	fimC	1-726/726	===============	0/0	100	98.48	vfdb	NP_757243	(fimC) Chaperone protein fimC precursor [Type 1 fimbriae (VF0221)] [Escherichia coli CFT073]			FSBL1654	chromosome00001	4458044	4458667	+	chuY	1-624/624	===============	0/0	100	98.4	vfdb	NP_756178	(chuY) ChuY [Chu (VF0227)] [Escherichia coli CFT073]
FSFC1654_U	5	57504	60140	+	fimD	1-2637/2637	===============	0/0	100	98.26	vfdb	NP_757244	(fimD) Outer membrane usher protein fimD precursor [Type 1 fimbriae (VF0221)] [Escherichia coli CFT073]			FSBL1654	chromosome00001	4458716	4459708	+	chuU	1-993/993	===============	0/0	100	99.5	vfdb	NP_756179	(chuU) heme permease protein ChuU [Chu (VF0227)] [Escherichia coli CFT073]
FSFC1654_U	5	60147	60680	+	fimF	1-534/534	===============	0/0	100	97.38	vfdb	NP_757245	(fimF) FimF protein precursor [Type 1 fimbriae (VF0221)] [Escherichia coli CFT073]			FSBL1654	chromosome00001	4459675	4460475	+	chuV	1-801/801	===============	0/0	100	99.75	vfdb	NP_756180	(chuV) ATP-binding hydrophilic protein ChuV [Chu (VF0227)] [Escherichia coli CFT073]
FSFC1654_U	5	60693	61196	+	fimG	1-504/504	===============	0/0	100	98.02	vfdb	NP_757247	(fimG) FimG protein precursor [Type 1 fimbriae (VF0221)] [Escherichia coli CFT073]			FSBL1654	chromosome00001	4809745	4811173	-	aslA	1-1428/1428	========/======	2024-01-01	100	98.46	vfdb	AAG10151	(aslA) putative arylsulfatase [AslA (VF0238)] [Escherichia coli O18:K1:H7 str. RS218]
FSFC1654_U	5	61207	62118	+	fimH	1-912/912	===============	0/0	100	97.15	vfdb	NP_757248	(fimH) FimH protein precursor [Type 1 fimbriae (VF0221)] [Escherichia coli CFT073]			FSBL1654	plasmid00001	13781	14919	-	senB	2-1140/1140	===============	0/0	99.91	99.74	vfdb	YP_406304	(senB) enterotoxin [ShET2 (VF0258)] [Shigella flexneri 2a str. 301]
FSFC2071	chromosome00001	73539	73766	-	daaF	1-228/228	===============	0/0	100	100	vfdb	AAA23662	(daaF) DaaF protein [F1845 fimbrial adhesin (AI016)] [Escherichia coli str. C1845]		same virulence factor profile	FSBL2071	chromosome00001	568962	569564	+	fimB	1-603/603	===============	0/0	100	97.84	vfdb	NP_757239	(fimB) Type 1 fimbriae Regulatory protein fimB [Type 1 fimbriae (VF0221)] [Escherichia coli CFT073]
FSFC2071	chromosome00001	74570	74875	+	draA	1-306/306	===============	0/0	100	100	vfdb	AAK16475	(draA) cytoplamic protein DraA [Dr adhesins (VF0223)] [Escherichia coli O75:K5:H- str. IH11128]			FSBL2071	chromosome00001	570042	570638	+	fimE	1-597/597	===============	0/0	100	98.83	vfdb	NP_757240	(fimE) Type 1 fimbriae Regulatory protein fimE [Type 1 fimbriae (VF0221)] [Escherichia coli CFT073]
FSFC2071	chromosome00001	75157	75901	+	afaB-I	1-744/744	========/======	2024-01-01	100	98.25	vfdb	CAW30798	(afaB-I) chaperone AfaB [Afimbrial adhesin AFA-I mannose-resistant adhesin (AI010)] [Escherichia coli O25b:H4 str. FV9863]			FSBL2071	chromosome00001	571062	571666	+	fimA	1-606/606	========/======	2024-01-01	99.83	90.76	vfdb	NP_757241	(fimA) Type-1 fimbrial protein A chain precursor [Type 1 fimbriae (VF0221)] [Escherichia coli CFT073]
FSFC2071	chromosome00001	75994	78576	+	afaC-I	1-2583/2583	===============	0/0	100	98.99	vfdb	CAW30799	(afaC-I) usher AfaC [Afimbrial adhesin AFA-I mannose-resistant adhesin (AI010)] [Escherichia coli O25b:H4 str. FV9863]			FSBL2071	chromosome00001	571731	572270	+	fimI	1-540/540	===============	0/0	100	98.52	vfdb	NP_757242	(fimI) Fimbrin-like protein fimI precursor [Type 1 fimbriae (VF0221)] [Escherichia coli CFT073]
FSFC2071	chromosome00001	78592	79035	+	draD	1-444/444	===============	0/0	100	99.78	vfdb	AAK16478	(draD) DraD periplasmic protein [Dr adhesins (VF0223)] [Escherichia coli O75:K5:H- str. IH11128]			FSBL2071	chromosome00001	572307	573032	+	fimC	1-726/726	===============	0/0	100	98.62	vfdb	NP_757243	(fimC) Chaperone protein fimC precursor [Type 1 fimbriae (VF0221)] [Escherichia coli CFT073]
FSFC2071	chromosome00001	79414	79587	+	draP	1-174/174	===============	0/0	100	99.42	vfdb	AAK16479	(draP) DraP [Dr adhesins (VF0223)] [Escherichia coli O75:K5:H- str. IH11128]			FSBL2071	chromosome00001	573099	575735	+	fimD	1-2637/2637	===============	0/0	100	98.9	vfdb	NP_757244	(fimD) Outer membrane usher protein fimD precursor [Type 1 fimbriae (VF0221)] [Escherichia coli CFT073]
FSFC2071	chromosome00001	79774	80333	+	draE2	3-561/561	========/======	2024-01-01	99.64	99.64	vfdb	AAB65153	(draE2) Dr-II structural adhesin precursor [Afa/Dr family (VF0212)] [Escherichia coli EC7372]			FSBL2071	chromosome00001	575742	576275	+	fimF	1-534/534	===============	0/0	100	99.06	vfdb	NP_757245	(fimF) FimF protein precursor [Type 1 fimbriae (VF0221)] [Escherichia coli CFT073]
FSFC2071	chromosome00001	287082	287882	-	chuV	1-801/801	===============	0/0	100	99.75	vfdb	NP_756180	(chuV) ATP-binding hydrophilic protein ChuV [Chu (VF0227)] [Escherichia coli CFT073]			FSBL2071	chromosome00001	576288	576791	+	fimG	1-504/504	===============	0/0	100	98.21	vfdb	NP_757247	(fimG) FimG protein precursor [Type 1 fimbriae (VF0221)] [Escherichia coli CFT073]
FSFC2071	chromosome00001	287849	288841	-	chuU	1-993/993	===============	0/0	100	99.3	vfdb	NP_756179	(chuU) heme permease protein ChuU [Chu (VF0227)] [Escherichia coli CFT073]			FSBL2071	chromosome00001	576802	577713	+	fimH	1-912/912	===============	0/0	100	97.59	vfdb	NP_757248	(fimH) FimH protein precursor [Type 1 fimbriae (VF0221)] [Escherichia coli CFT073]
FSFC2071	chromosome00001	288890	289513	-	chuY	1-624/624	===============	0/0	100	98.4	vfdb	NP_756178	(chuY) ChuY [Chu (VF0227)] [Escherichia coli CFT073]			FSBL2071	chromosome00001	942072	942825	-	yagV/ecpE	1-754/756	===============	0/0	99.74	98.01	vfdb	NP_286006	(yagV/ecpE) E. coli common pilus chaperone EcpE [ECP (VF0404)] [Escherichia coli O157:H7 str. EDL933]
FSFC2071	chromosome00001	289513	290007	-	chuX	1-495/495	===============	0/0	100	100	vfdb	NP_756177	(chuX) putative heme-binding protein ChuX [Chu (VF0227)] [Escherichia coli CFT073]			FSBL2071	chromosome00001	942749	944392	-	yagW/ecpD	1-1644/1644	===============	0/0	100	99.09	vfdb	NP_286007	(yagW/ecpD) polymerized tip adhesin of ECP fibers [ECP (VF0404)] [Escherichia coli O157:H7 str. EDL933]
FSFC2071	chromosome00001	290020	291357	-	chuW	1-1338/1338	===============	0/0	100	99.25	vfdb	NP_756176	(chuW) Putative oxygen independent coproporphyrinogen III oxidase [Chu (VF0227)] [Escherichia coli CFT073]			FSBL2071	chromosome00001	944382	946907	-	yagX/ecpC	1-2526/2526	===============	0/0	100	97.58	vfdb	NP_286008	(yagX/ecpC) E. coli common pilus usher EcpC [ECP (VF0404)] [Escherichia coli O157:H7 str. EDL933]
FSFC2071	chromosome00001	291377	292369	-	chuT	1-993/993	===============	0/0	100	99.8	vfdb	NP_756175	(chuT) periplasmic heme-binding protein ChuT [Chu (VF0227)] [Escherichia coli CFT073]			FSBL2071	chromosome00001	946933	947601	-	yagY/ecpB	1-669/669	===============	0/0	100	98.06	vfdb	NP_286009	(yagY/ecpB) E. coli common pilus chaperone EcpB [ECP (VF0404)] [Escherichia coli O157:H7 str. EDL933]
FSFC2071	chromosome00001	293012	294958	+	chuA	1-1947/1947	===============	0/0	100	99.54	vfdb	NP_756170	(chuA) Outer membrane heme/hemoglobin receptor ChuA [Chu (VF0227)] [Escherichia coli CFT073]			FSBL2071	chromosome00001	947658	948245	-	yagZ/ecpA	1-588/588	===============	0/0	100	98.3	vfdb	NP_286010	(yagZ/ecpA) E. coli common pilus structural subunit EcpA [ECP (VF0404)] [Escherichia coli O157:H7 str. EDL933]
FSFC2071	chromosome00001	295007	296035	+	chuS	1-1029/1029	===============	0/0	100	99.03	vfdb	NP_756169	(chuS) heme oxygenase ChuS [Chu (VF0227)] [Escherichia coli CFT073]			FSBL2071	chromosome00001	948320	948910	-	ykgK/ecpR	1-591/591	===============	0/0	100	99.49	vfdb	NP_286011	(ykgK/ecpR) regulator protein EcpR [ECP (VF0404)] [Escherichia coli O157:H7 str. EDL933]
FSFC2071	chromosome00001	842135	842965	+	gspC	1-831/831	===============	0/0	100	94.58	vfdb	YP_404599	(gspC) general secretion pathway protein C [T2SS (VF0333)] [Shigella dysenteriae Sd197]			FSBL2071	chromosome00001	958163	962410	+	fdeC	1-4251/4251	========/======	2024-03-01	99.93	97.44	vfdb	YP_002390132	(fdeC) adhesin FdeC [FdeC (VF0506)] [Escherichia coli O45:K1:H7 str. S88]
FSFC2071	chromosome00001	843205	845055	+	gspD	1-1836/1836	========/======	2015-01-01	100	96.06	vfdb	YP_404600	(gspD) general secretion pathway protein D [T2SS (VF0333)] [Shigella dysenteriae Sd197]			FSBL2071	chromosome00001	1236932	1237593	-	entD	1-662/771	=============..	0/0	85.86	97.73	vfdb	NP_752599	(entD) phosphopantetheinyl transferase component of enterobactin synthase multienzyme complex [Enterobactin (VF0228)] [Escherichia coli CFT073]
FSFC2071	chromosome00001	845055	846548	+	gspE	1-1494/1494	===============	0/0	100	94.85	vfdb	YP_404601	(gspE) general secretion pathway protein E [T2SS (VF0333)] [Shigella dysenteriae Sd197]			FSBL2071	chromosome00001	1237618	1239858	-	fepA	1-2241/2241	===============	0/0	100	98.8	vfdb	NP_752600	(fepA) ferrienterobactin outer membrane transporter [Enterobactin (VF0228)] [Escherichia coli CFT073]
FSFC2071	chromosome00001	846548	847747	+	gspF	1-1200/1200	===============	0/0	100	94.17	vfdb	YP_404602	(gspF) general secretion pathway protein F [T2SS (VF0333)] [Shigella dysenteriae Sd197]			FSBL2071	chromosome00001	1240101	1241303	+	fes	1-1203/1203	===============	0/0	100	99.17	vfdb	NP_752602	(fes) enterobactin/ferric enterobactin esterase [enterobactin (IA019)] [Escherichia coli CFT073]
FSFC2071	chromosome00001	847788	848243	+	gspG	1-456/456	===============	0/0	100	95.83	vfdb	YP_404603	(gspG) general secretion pathway protein G [T2SS (VF0333)] [Shigella dysenteriae Sd197]			FSBL2071	chromosome00001	1241521	1245374	+	entF	1-3854/3882	===============	0/0	99.28	97.77	vfdb	NP_752604	(entF) enterobactin synthase multienzyme complex component ATP-dependent [Enterobactin (VF0228)] [Escherichia coli CFT073]
FSFC2071	chromosome00001	848280	848810	+	gspH	1-531/531	===============	0/0	100	96.61	vfdb	YP_404604	(gspH) general secretion pathway protein H [T2SS (VF0333)] [Shigella dysenteriae Sd197]			FSBL2071	chromosome00001	1246748	1247563	-	fepC	1-816/816	===============	0/0	100	99.14	vfdb	NP_752606	(fepC) ferrienterobactin ABC transporter ATPase [Enterobactin (VF0228)] [Escherichia coli CFT073]
FSFC2071	chromosome00001	848807	849178	+	gspI	1-372/372	===============	0/0	100	94.62	vfdb	YP_404605	(gspI) general secretion pathway protein I [T2SS (VF0333)] [Shigella dysenteriae Sd197]			FSBL2071	chromosome00001	1247560	1248552	-	fepG	1-993/993	===============	0/0	100	97.68	vfdb	NP_752607	(fepG) iron-enterobactin ABC transporter permease [Enterobactin (VF0228)] [Escherichia coli CFT073]
FSFC2071	chromosome00001	849211	849780	+	gspJ	1-570/570	===============	0/0	100	94.39	vfdb	YP_404606	(gspJ) general secretion pathway protein J [T2SS (VF0333)] [Shigella dysenteriae Sd197]			FSBL2071	chromosome00001	1248549	1249565	-	fepD	1-1017/1017	===============	0/0	100	97.84	vfdb	NP_752608	(fepD) ferrienterobactin ABC transporter permease [Enterobactin (VF0228)] [Escherichia coli CFT073]
FSFC2071	chromosome00001	849777	850754	+	gspK	1-978/978	===============	0/0	100	94.48	vfdb	YP_404607	(gspK) general secretion pathway protein K [T2SS (VF0333)] [Shigella dysenteriae Sd197]			FSBL2071	chromosome00001	1249664	1250914	+	entS	1-1251/1251	===============	0/0	100	98.24	vfdb	NP_752609	(entS) enterobactin exporter iron-regulated [enterobactin (IA019)] [Escherichia coli CFT073]
FSFC2071	chromosome00001	851069	851929	+	gspL	1-861/861	===============	0/0	100	93.26	vfdb	YP_404608	(gspL) general secretion pathway protein L [T2SS (VF0333)] [Shigella dysenteriae Sd197]			FSBL2071	chromosome00001	1250918	1251874	-	fepB	1-957/957	===============	0/0	100	99.69	vfdb	NP_752610	(fepB) ferrienterobactin ABC transporter periplasmic binding protein [Enterobactin (VF0228)] [Escherichia coli CFT073]
FSFC2071	chromosome00001	852045	852454	+	gspM	1-410/423	===============	0/0	96.93	93.42	vfdb	YP_404609	(gspM) general secretion pathway protein M [T2SS (VF0333)] [Shigella dysenteriae Sd197]			FSBL2071	chromosome00001	1252051	1253238	+	entC	1-1188/1188	===============	0/0	100	99.41	vfdb	NP_752611	(entC) isochorismate synthase 1 [Enterobactin (VF0228)] [Escherichia coli CFT073]
FSFC2071	chromosome00001	853612	854388	+	kpsM	1-777/777	===============	0/0	100	91.12	vfdb	AAA24046	(kpsM) KpsM [K1 capsule (VF0239)] [Escherichia coli O18:K1:H7 str. RS218]			FSBL2071	chromosome00001	1253248	1254858	+	entE	1-1611/1611	===============	0/0	100	99.13	vfdb	NP_752612	(entE) 23-dihydroxybenzoate-AMP ligase component of enterobactin synthase multienzyme complex [Enterobactin (VF0228)] [Escherichia coli CFT073]
FSFC2071	chromosome00001	865432	867108	-	kpsD	1-1677/1677	===============	0/0	100	99.52	vfdb	AAA21682	(kpsD) KpsD [K1 capsule (VF0239)] [Escherichia coli O18:K1:H7 str. RS218]			FSBL2071	chromosome00001	1254872	1255729	+	entB	1-858/858	===============	0/0	100	99.53	vfdb	NP_752613	(entB) isochorismatase [Enterobactin (VF0228)] [Escherichia coli CFT073]
FSFC2071	chromosome00001	926266	930165	-	sat	1-3900/3900	===============	0/0	100	99.51	vfdb	NP_755494	(sat) Aecreted auto transpoter toxin [Sat (VF0231)] [Escherichia coli CFT073]			FSBL2071	chromosome00001	1255729	1256475	+	entA	1-747/747	===============	0/0	100	98.13	vfdb	NP_752614	(entA) 23-dihydro-23-dihydroxybenzoate dehydrogenase [Enterobactin (VF0228)] [Escherichia coli CFT073]
FSFC2071	chromosome00001	931097	933398	-	iutA	1-2280/2280	========/======	2024-03-01	99.96	88.36	vfdb	NP_755498	(iutA) ferric aerobactin receptor precusor IutA [Aerobactin (VF0229)] [Escherichia coli CFT073]			FSBL2071	chromosome00001	1631426	1632478	-	ompA	1-1041/1041	========/======	2024-12-01	100	95.82	vfdb	AAF37887	(ompA) outer membrane protein A [OmpA (VF0236)] [Escherichia coli O18:K1:H7 str. RS218]
FSFC2071	chromosome00001	933336	934657	-	iucD	1-1323/1338	========/======	2024-01-01	98.8	96.22	vfdb	NP_755499	(iucD) L-lysine 6-monooxygenase IucD [Aerobactin (VF0229)] [Escherichia coli CFT073]			FSBL2071	chromosome00001	1699360	1700193	-	csgG	1-834/834	===============	0/0	100	83.21	vfdb	NP_460110	(csgG) curli production assembly/transport protein CsgG [Agf (VF0103)] [Salmonella enterica subsp. enterica serovar Typhimurium str. LT2]
FSFC2071	chromosome00001	934654	936396	-	iucC	1-1743/1743	===============	0/0	100	98.11	vfdb	NP_755500	(iucC) aerobactin siderophore biosynthesis protein IucC [Aerobactin (VF0229)] [Escherichia coli CFT073]			FSBL2071	chromosome00001	1700220	1700636	-	csgF	1-417/417	========/======	2024-08-03	99.04	80.76	vfdb	NP_460111	(csgF) curli production assembly/transport protein CsgF [Agf (VF0103)] [Salmonella enterica subsp. enterica serovar Typhimurium str. LT2]
FSFC2071	chromosome00001	936396	937343	-	iucB	1-948/948	===============	0/0	100	99.79	vfdb	NP_709455	(iucB) aerobactin synthesis protein IucB [Aerobactin (VF0123)] [Shigella flexneri 2a str. 301]			FSBL2071	chromosome00001	2629175	2630479	-	ybtS	1-1305/1305	===============	0/0	100	99.85	vfdb	NP_405477	(ybtS) salicylate synthase Irp9 [Yersiniabactin (VF0136)] [Yersinia pestis CO92]
FSFC2071	chromosome00001	937344	939125	-	iucA	1-1782/1782	===============	0/0	100	99.83	vfdb	NP_709454	(iucA) aerobactin synthesis protein IucA [Aerobactin (VF0123)] [Shigella flexneri 2a str. 301]			FSBL2071	chromosome00001	2630507	2631787	-	ybtX	1-1281/1281	===============	0/0	100	99.45	vfdb	NP_405476	(ybtX) putative signal transducer [Yersiniabactin (VF0136)] [Yersinia pestis CO92]
FSFC2071	chromosome00001	949862	950095	-	papI	1-234/234	===============	0/0	100	94.87	vfdb	NP_755468	(papI) regulatory protein PapI [P fimbriae (VF0220)] [Escherichia coli CFT073]			FSBL2071	chromosome00001	2631780	2633582	-	ybtQ	1-1803/1803	===============	0/0	100	99.56	vfdb	NP_405475	(ybtQ) inner membrane ABC-transporter YbtQ [Yersiniabactin (VF0136)] [Yersinia pestis CO92]
FSFC2071	chromosome00001	950501	950814	+	papB	1-315/315	========/======	2024-01-01	99.68	98.41	vfdb		(papB) regulatory protein PapB [P fimbriae (VF0220)] [Escherichia coli CFT073]			FSBL2071	chromosome00001	2633569	2635371	-	ybtP	1-1803/1803	===============	0/0	100	99.56	vfdb	NP_405474	(ybtP) lipoprotein inner membrane ABC-transporter [Yersiniabactin (VF0136)] [Yersinia pestis CO92]
FSFC2071	chromosome00001	952588	953139	+	papX	1-552/552	===============	0/0	100	97.64	vfdb	NP_755457	(papX) PapX protein regulates flagellum synthesis to repress motility [P fimbriae (CVF425)] [Escherichia coli CFT073]			FSBL2071	chromosome00001	2635538	2636497	+	ybtA	1-960/960	===============	0/0	100	99.48	vfdb	NP_405473	(ybtA) transcriptional regulator YbtA [Yersiniabactin (VF0136)] [Yersinia pestis CO92]
FSFC2071	chromosome00001	2141360	2143381	-	fyuA	1-2022/2022	===============	0/0	100	99.9	vfdb	NP_405467	(fyuA) pesticin/yersiniabactin receptor protein [Yersiniabactin (VF0136)] [Yersinia pestis CO92]			FSBL2071	chromosome00001	2636688	2642795	+	irp2	1-6108/6108	===============	0/0	100	99.51	vfdb	NP_405472	(irp2) yersiniabactin biosynthetic protein Irp2 [Yersiniabactin (VF0136)] [Yersinia pestis CO92]
FSFC2071	chromosome00001	2143513	2145090	-	ybtE	1-1578/1578	===============	0/0	100	99.75	vfdb	NP_405468	(ybtE) yersiniabactin siderophore biosynthetic protein [Yersiniabactin (VF0136)] [Yersinia pestis CO92]			FSBL2071	chromosome00001	2642883	2652374	+	irp1	1-9492/9492	===============	0/0	100	99.7	vfdb	NP_405471	(irp1) yersiniabactin biosynthetic protein Irp1 [Yersiniabactin (VF0136)] [Yersinia pestis CO92]
FSFC2071	chromosome00001	2145094	2145897	-	ybtT	1-804/804	===============	0/0	100	99.5	vfdb	NP_405469	(ybtT) yersiniabactin biosynthetic protein YbtT [Yersiniabactin (VF0136)] [Yersinia pestis CO92]			FSBL2071	chromosome00001	2652371	2653471	+	ybtU	1-1101/1101	===============	0/0	100	99.64	vfdb	NP_405470	(ybtU) yersiniabactin biosynthetic protein YbtU [Yersiniabactin (VF0136)] [Yersinia pestis CO92]
FSFC2071	chromosome00001	2145894	2146994	-	ybtU	1-1101/1101	===============	0/0	100	99.64	vfdb	NP_405470	(ybtU) yersiniabactin biosynthetic protein YbtU [Yersiniabactin (VF0136)] [Yersinia pestis CO92]			FSBL2071	chromosome00001	2653468	2654271	+	ybtT	1-804/804	===============	0/0	100	99.5	vfdb	NP_405469	(ybtT) yersiniabactin biosynthetic protein YbtT [Yersiniabactin (VF0136)] [Yersinia pestis CO92]
FSFC2071	chromosome00001	2146991	2156482	-	irp1	1-9492/9492	===============	0/0	100	99.7	vfdb	NP_405471	(irp1) yersiniabactin biosynthetic protein Irp1 [Yersiniabactin (VF0136)] [Yersinia pestis CO92]			FSBL2071	chromosome00001	2654275	2655852	+	ybtE	1-1578/1578	===============	0/0	100	99.75	vfdb	NP_405468	(ybtE) yersiniabactin siderophore biosynthetic protein [Yersiniabactin (VF0136)] [Yersinia pestis CO92]
FSFC2071	chromosome00001	2156570	2162677	-	irp2	1-6108/6108	===============	0/0	100	99.51	vfdb	NP_405472	(irp2) yersiniabactin biosynthetic protein Irp2 [Yersiniabactin (VF0136)] [Yersinia pestis CO92]			FSBL2071	chromosome00001	2655984	2658005	+	fyuA	1-2022/2022	===============	0/0	100	99.9	vfdb	NP_405467	(fyuA) pesticin/yersiniabactin receptor protein [Yersiniabactin (VF0136)] [Yersinia pestis CO92]
FSFC2071	chromosome00001	2162868	2163827	-	ybtA	1-960/960	===============	0/0	100	99.48	vfdb	NP_405473	(ybtA) transcriptional regulator YbtA [Yersiniabactin (VF0136)] [Yersinia pestis CO92]			FSBL2071	chromosome00001	3846205	3846756	-	papX	1-552/552	===============	0/0	100	97.64	vfdb	NP_755457	(papX) PapX protein regulates flagellum synthesis to repress motility [P fimbriae (CVF425)] [Escherichia coli CFT073]
FSFC2071	chromosome00001	2163994	2165796	+	ybtP	1-1803/1803	===============	0/0	100	99.56	vfdb	NP_405474	(ybtP) lipoprotein inner membrane ABC-transporter [Yersiniabactin (VF0136)] [Yersinia pestis CO92]			FSBL2071	chromosome00001	3848530	3848843	-	papB	1-315/315	========/======	2024-01-01	99.68	98.41	vfdb		(papB) regulatory protein PapB [P fimbriae (VF0220)] [Escherichia coli CFT073]
FSFC2071	chromosome00001	2165783	2167585	+	ybtQ	1-1803/1803	===============	0/0	100	99.56	vfdb	NP_405475	(ybtQ) inner membrane ABC-transporter YbtQ [Yersiniabactin (VF0136)] [Yersinia pestis CO92]			FSBL2071	chromosome00001	3849249	3849482	+	papI	1-234/234	===============	0/0	100	94.87	vfdb	NP_755468	(papI) regulatory protein PapI [P fimbriae (VF0220)] [Escherichia coli CFT073]
FSFC2071	chromosome00001	2167578	2168858	+	ybtX	1-1281/1281	===============	0/0	100	99.45	vfdb	NP_405476	(ybtX) putative signal transducer [Yersiniabactin (VF0136)] [Yersinia pestis CO92]			FSBL2071	chromosome00001	3860219	3862000	+	iucA	1-1782/1782	===============	0/0	100	99.83	vfdb	NP_709454	(iucA) aerobactin synthesis protein IucA [Aerobactin (VF0123)] [Shigella flexneri 2a str. 301]
FSFC2071	chromosome00001	2168886	2170190	+	ybtS	1-1305/1305	===============	0/0	100	99.85	vfdb	NP_405477	(ybtS) salicylate synthase Irp9 [Yersiniabactin (VF0136)] [Yersinia pestis CO92]			FSBL2071	chromosome00001	3862001	3862948	+	iucB	1-948/948	===============	0/0	100	99.79	vfdb	NP_709455	(iucB) aerobactin synthesis protein IucB [Aerobactin (VF0123)] [Shigella flexneri 2a str. 301]
FSFC2071	chromosome00001	3098729	3099145	+	csgF	1-417/417	========/======	2024-08-03	99.04	80.76	vfdb	NP_460111	(csgF) curli production assembly/transport protein CsgF [Agf (VF0103)] [Salmonella enterica subsp. enterica serovar Typhimurium str. LT2]			FSBL2071	chromosome00001	3862948	3864690	+	iucC	1-1743/1743	===============	0/0	100	98.11	vfdb	NP_755500	(iucC) aerobactin siderophore biosynthesis protein IucC [Aerobactin (VF0229)] [Escherichia coli CFT073]
FSFC2071	chromosome00001	3099172	3100005	+	csgG	1-834/834	===============	0/0	100	83.21	vfdb	NP_460110	(csgG) curli production assembly/transport protein CsgG [Agf (VF0103)] [Salmonella enterica subsp. enterica serovar Typhimurium str. LT2]			FSBL2071	chromosome00001	3864687	3866008	+	iucD	1-1323/1338	========/======	2024-01-01	98.8	96.22	vfdb	NP_755499	(iucD) L-lysine 6-monooxygenase IucD [Aerobactin (VF0229)] [Escherichia coli CFT073]
FSFC2071	chromosome00001	3166887	3167939	+	ompA	1-1041/1041	========/======	2024-12-01	100	95.82	vfdb	AAF37887	(ompA) outer membrane protein A [OmpA (VF0236)] [Escherichia coli O18:K1:H7 str. RS218]			FSBL2071	chromosome00001	3865946	3868247	+	iutA	1-2280/2280	========/======	2024-03-01	99.96	88.36	vfdb	NP_755498	(iutA) ferric aerobactin receptor precusor IutA [Aerobactin (VF0229)] [Escherichia coli CFT073]
FSFC2071	chromosome00001	3542890	3543636	-	entA	1-747/747	===============	0/0	100	98.13	vfdb	NP_752614	(entA) 23-dihydro-23-dihydroxybenzoate dehydrogenase [Enterobactin (VF0228)] [Escherichia coli CFT073]			FSBL2071	chromosome00001	3869179	3873078	+	sat	1-3900/3900	===============	0/0	100	99.51	vfdb	NP_755494	(sat) Aecreted auto transpoter toxin [Sat (VF0231)] [Escherichia coli CFT073]
FSFC2071	chromosome00001	3543636	3544493	-	entB	1-858/858	===============	0/0	100	99.53	vfdb	NP_752613	(entB) isochorismatase [Enterobactin (VF0228)] [Escherichia coli CFT073]			FSBL2071	chromosome00001	3932236	3933912	+	kpsD	1-1677/1677	===============	0/0	100	99.52	vfdb	AAA21682	(kpsD) KpsD [K1 capsule (VF0239)] [Escherichia coli O18:K1:H7 str. RS218]
FSFC2071	chromosome00001	3544507	3546117	-	entE	1-1611/1611	===============	0/0	100	99.13	vfdb	NP_752612	(entE) 23-dihydroxybenzoate-AMP ligase component of enterobactin synthase multienzyme complex [Enterobactin (VF0228)] [Escherichia coli CFT073]			FSBL2071	chromosome00001	3944956	3945732	-	kpsM	1-777/777	===============	0/0	100	91.12	vfdb	AAA24046	(kpsM) KpsM [K1 capsule (VF0239)] [Escherichia coli O18:K1:H7 str. RS218]
FSFC2071	chromosome00001	3546127	3547314	-	entC	1-1188/1188	===============	0/0	100	99.41	vfdb	NP_752611	(entC) isochorismate synthase 1 [Enterobactin (VF0228)] [Escherichia coli CFT073]			FSBL2071	chromosome00001	3946890	3947299	-	gspM	1-410/423	===============	0/0	96.93	93.42	vfdb	YP_404609	(gspM) general secretion pathway protein M [T2SS (VF0333)] [Shigella dysenteriae Sd197]
FSFC2071	chromosome00001	3547491	3548447	+	fepB	1-957/957	===============	0/0	100	99.69	vfdb	NP_752610	(fepB) ferrienterobactin ABC transporter periplasmic binding protein [Enterobactin (VF0228)] [Escherichia coli CFT073]			FSBL2071	chromosome00001	3947415	3948275	-	gspL	1-861/861	===============	0/0	100	93.26	vfdb	YP_404608	(gspL) general secretion pathway protein L [T2SS (VF0333)] [Shigella dysenteriae Sd197]
FSFC2071	chromosome00001	3548451	3549701	-	entS	1-1251/1251	===============	0/0	100	98.24	vfdb	NP_752609	(entS) enterobactin exporter iron-regulated [enterobactin (IA019)] [Escherichia coli CFT073]			FSBL2071	chromosome00001	3948590	3949567	-	gspK	1-978/978	===============	0/0	100	94.48	vfdb	YP_404607	(gspK) general secretion pathway protein K [T2SS (VF0333)] [Shigella dysenteriae Sd197]
FSFC2071	chromosome00001	3549800	3550816	+	fepD	1-1017/1017	===============	0/0	100	97.84	vfdb	NP_752608	(fepD) ferrienterobactin ABC transporter permease [Enterobactin (VF0228)] [Escherichia coli CFT073]			FSBL2071	chromosome00001	3949564	3950133	-	gspJ	1-570/570	===============	0/0	100	94.39	vfdb	YP_404606	(gspJ) general secretion pathway protein J [T2SS (VF0333)] [Shigella dysenteriae Sd197]
FSFC2071	chromosome00001	3550813	3551805	+	fepG	1-993/993	===============	0/0	100	97.68	vfdb	NP_752607	(fepG) iron-enterobactin ABC transporter permease [Enterobactin (VF0228)] [Escherichia coli CFT073]			FSBL2071	chromosome00001	3950166	3950537	-	gspI	1-372/372	===============	0/0	100	94.62	vfdb	YP_404605	(gspI) general secretion pathway protein I [T2SS (VF0333)] [Shigella dysenteriae Sd197]
FSFC2071	chromosome00001	3551802	3552617	+	fepC	1-816/816	===============	0/0	100	99.14	vfdb	NP_752606	(fepC) ferrienterobactin ABC transporter ATPase [Enterobactin (VF0228)] [Escherichia coli CFT073]			FSBL2071	chromosome00001	3950534	3951064	-	gspH	1-531/531	===============	0/0	100	96.61	vfdb	YP_404604	(gspH) general secretion pathway protein H [T2SS (VF0333)] [Shigella dysenteriae Sd197]
FSFC2071	chromosome00001	3553991	3557844	-	entF	1-3854/3882	===============	0/0	99.28	97.77	vfdb	NP_752604	(entF) enterobactin synthase multienzyme complex component ATP-dependent [Enterobactin (VF0228)] [Escherichia coli CFT073]			FSBL2071	chromosome00001	3951101	3951556	-	gspG	1-456/456	===============	0/0	100	95.83	vfdb	YP_404603	(gspG) general secretion pathway protein G [T2SS (VF0333)] [Shigella dysenteriae Sd197]
FSFC2071	chromosome00001	3558062	3559264	-	fes	1-1203/1203	===============	0/0	100	99.17	vfdb	NP_752602	(fes) enterobactin/ferric enterobactin esterase [enterobactin (IA019)] [Escherichia coli CFT073]			FSBL2071	chromosome00001	3951597	3952796	-	gspF	1-1200/1200	===============	0/0	100	94.17	vfdb	YP_404602	(gspF) general secretion pathway protein F [T2SS (VF0333)] [Shigella dysenteriae Sd197]
FSFC2071	chromosome00001	3559507	3561747	+	fepA	1-2241/2241	===============	0/0	100	98.8	vfdb	NP_752600	(fepA) ferrienterobactin outer membrane transporter [Enterobactin (VF0228)] [Escherichia coli CFT073]			FSBL2071	chromosome00001	3952796	3954289	-	gspE	1-1494/1494	===============	0/0	100	94.85	vfdb	YP_404601	(gspE) general secretion pathway protein E [T2SS (VF0333)] [Shigella dysenteriae Sd197]
FSFC2071	chromosome00001	3561772	3562433	+	entD	1-662/771	=============..	0/0	85.86	97.73	vfdb	NP_752599	(entD) phosphopantetheinyl transferase component of enterobactin synthase multienzyme complex [Enterobactin (VF0228)] [Escherichia coli CFT073]			FSBL2071	chromosome00001	3954289	3956139	-	gspD	1-1836/1836	========/======	2015-01-01	100	96.06	vfdb	YP_404600	(gspD) general secretion pathway protein D [T2SS (VF0333)] [Shigella dysenteriae Sd197]
FSFC2071	chromosome00001	3836955	3841202	-	fdeC	1-4251/4251	========/======	2024-03-01	99.93	97.44	vfdb	YP_002390132	(fdeC) adhesin FdeC [FdeC (VF0506)] [Escherichia coli O45:K1:H7 str. S88]			FSBL2071	chromosome00001	3956379	3957209	-	gspC	1-831/831	===============	0/0	100	94.58	vfdb	YP_404599	(gspC) general secretion pathway protein C [T2SS (VF0333)] [Shigella dysenteriae Sd197]
FSFC2071	chromosome00001	3850455	3851045	+	ykgK/ecpR	1-591/591	===============	0/0	100	99.49	vfdb	NP_286011	(ykgK/ecpR) regulator protein EcpR [ECP (VF0404)] [Escherichia coli O157:H7 str. EDL933]			FSBL2071	chromosome00001	4503309	4504337	-	chuS	1-1029/1029	===============	0/0	100	99.03	vfdb	NP_756169	(chuS) heme oxygenase ChuS [Chu (VF0227)] [Escherichia coli CFT073]
FSFC2071	chromosome00001	3851120	3851707	+	yagZ/ecpA	1-588/588	===============	0/0	100	98.3	vfdb	NP_286010	(yagZ/ecpA) E. coli common pilus structural subunit EcpA [ECP (VF0404)] [Escherichia coli O157:H7 str. EDL933]			FSBL2071	chromosome00001	4504386	4506332	-	chuA	1-1947/1947	===============	0/0	100	99.54	vfdb	NP_756170	(chuA) Outer membrane heme/hemoglobin receptor ChuA [Chu (VF0227)] [Escherichia coli CFT073]
FSFC2071	chromosome00001	3851764	3852432	+	yagY/ecpB	1-669/669	===============	0/0	100	98.06	vfdb	NP_286009	(yagY/ecpB) E. coli common pilus chaperone EcpB [ECP (VF0404)] [Escherichia coli O157:H7 str. EDL933]			FSBL2071	chromosome00001	4506975	4507967	+	chuT	1-993/993	===============	0/0	100	99.8	vfdb	NP_756175	(chuT) periplasmic heme-binding protein ChuT [Chu (VF0227)] [Escherichia coli CFT073]
FSFC2071	chromosome00001	3852458	3854983	+	yagX/ecpC	1-2526/2526	===============	0/0	100	97.58	vfdb	NP_286008	(yagX/ecpC) E. coli common pilus usher EcpC [ECP (VF0404)] [Escherichia coli O157:H7 str. EDL933]			FSBL2071	chromosome00001	4507987	4509324	+	chuW	1-1338/1338	===============	0/0	100	99.25	vfdb	NP_756176	(chuW) Putative oxygen independent coproporphyrinogen III oxidase [Chu (VF0227)] [Escherichia coli CFT073]
FSFC2071	chromosome00001	3854973	3856616	+	yagW/ecpD	1-1644/1644	===============	0/0	100	99.09	vfdb	NP_286007	(yagW/ecpD) polymerized tip adhesin of ECP fibers [ECP (VF0404)] [Escherichia coli O157:H7 str. EDL933]			FSBL2071	chromosome00001	4509337	4509831	+	chuX	1-495/495	===============	0/0	100	100	vfdb	NP_756177	(chuX) putative heme-binding protein ChuX [Chu (VF0227)] [Escherichia coli CFT073]
FSFC2071	chromosome00001	3856540	3857293	+	yagV/ecpE	1-754/756	===============	0/0	99.74	98.01	vfdb	NP_286006	(yagV/ecpE) E. coli common pilus chaperone EcpE [ECP (VF0404)] [Escherichia coli O157:H7 str. EDL933]			FSBL2071	chromosome00001	4509831	4510454	+	chuY	1-624/624	===============	0/0	100	98.4	vfdb	NP_756178	(chuY) ChuY [Chu (VF0227)] [Escherichia coli CFT073]
FSFC2071	chromosome00001	4221652	4222563	-	fimH	1-912/912	===============	0/0	100	97.59	vfdb	NP_757248	(fimH) FimH protein precursor [Type 1 fimbriae (VF0221)] [Escherichia coli CFT073]			FSBL2071	chromosome00001	4510503	4511495	+	chuU	1-993/993	===============	0/0	100	99.3	vfdb	NP_756179	(chuU) heme permease protein ChuU [Chu (VF0227)] [Escherichia coli CFT073]
FSFC2071	chromosome00001	4222574	4223077	-	fimG	1-504/504	===============	0/0	100	98.21	vfdb	NP_757247	(fimG) FimG protein precursor [Type 1 fimbriae (VF0221)] [Escherichia coli CFT073]			FSBL2071	chromosome00001	4511462	4512262	+	chuV	1-801/801	===============	0/0	100	99.75	vfdb	NP_756180	(chuV) ATP-binding hydrophilic protein ChuV [Chu (VF0227)] [Escherichia coli CFT073]
FSFC2071	chromosome00001	4223090	4223623	-	fimF	1-534/534	===============	0/0	100	99.06	vfdb	NP_757245	(fimF) FimF protein precursor [Type 1 fimbriae (VF0221)] [Escherichia coli CFT073]			FSBL2071	chromosome00001	4719011	4719570	-	draE2	3-561/561	========/======	2024-01-01	99.64	99.64	vfdb	AAB65153	(draE2) Dr-II structural adhesin precursor [Afa/Dr family (VF0212)] [Escherichia coli EC7372]
FSFC2071	chromosome00001	4223630	4226266	-	fimD	1-2637/2637	===============	0/0	100	98.9	vfdb	NP_757244	(fimD) Outer membrane usher protein fimD precursor [Type 1 fimbriae (VF0221)] [Escherichia coli CFT073]			FSBL2071	chromosome00001	4719757	4719930	-	draP	1-174/174	===============	0/0	100	99.42	vfdb	AAK16479	(draP) DraP [Dr adhesins (VF0223)] [Escherichia coli O75:K5:H- str. IH11128]
FSFC2071	chromosome00001	4226333	4227058	-	fimC	1-726/726	===============	0/0	100	98.62	vfdb	NP_757243	(fimC) Chaperone protein fimC precursor [Type 1 fimbriae (VF0221)] [Escherichia coli CFT073]			FSBL2071	chromosome00001	4720309	4720752	-	draD	1-444/444	===============	0/0	100	99.78	vfdb	AAK16478	(draD) DraD periplasmic protein [Dr adhesins (VF0223)] [Escherichia coli O75:K5:H- str. IH11128]
FSFC2071	chromosome00001	4227095	4227634	-	fimI	1-540/540	===============	0/0	100	98.52	vfdb	NP_757242	(fimI) Fimbrin-like protein fimI precursor [Type 1 fimbriae (VF0221)] [Escherichia coli CFT073]			FSBL2071	chromosome00001	4720768	4723350	-	afaC-I	1-2583/2583	===============	0/0	100	98.99	vfdb	CAW30799	(afaC-I) usher AfaC [Afimbrial adhesin AFA-I mannose-resistant adhesin (AI010)] [Escherichia coli O25b:H4 str. FV9863]
FSFC2071	chromosome00001	4227699	4228303	-	fimA	1-606/606	========/======	2024-01-01	99.83	90.76	vfdb	NP_757241	(fimA) Type-1 fimbrial protein A chain precursor [Type 1 fimbriae (VF0221)] [Escherichia coli CFT073]			FSBL2071	chromosome00001	4723443	4724187	-	afaB-I	1-744/744	========/======	2024-01-01	100	98.25	vfdb	CAW30798	(afaB-I) chaperone AfaB [Afimbrial adhesin AFA-I mannose-resistant adhesin (AI010)] [Escherichia coli O25b:H4 str. FV9863]
FSFC2071	chromosome00001	4228727	4229323	-	fimE	1-597/597	===============	0/0	100	98.83	vfdb	NP_757240	(fimE) Type 1 fimbriae Regulatory protein fimE [Type 1 fimbriae (VF0221)] [Escherichia coli CFT073]			FSBL2071	chromosome00001	4724469	4724774	-	draA	1-306/306	===============	0/0	100	100	vfdb	AAK16475	(draA) cytoplamic protein DraA [Dr adhesins (VF0223)] [Escherichia coli O75:K5:H- str. IH11128]
FSFC2071	chromosome00001	4229801	4230403	-	fimB	1-603/603	===============	0/0	100	97.84	vfdb	NP_757239	(fimB) Type 1 fimbriae Regulatory protein fimB [Type 1 fimbriae (VF0221)] [Escherichia coli CFT073]			FSBL2071	chromosome00001	4725578	4725805	+	daaF	1-228/228	===============	0/0	100	100	vfdb	AAA23662	(daaF) DaaF protein [F1845 fimbrial adhesin (AI016)] [Escherichia coli str. C1845]
FSFC2071	chromosome00001	4951751	4953179	+	aslA	1-1428/1428	========/======	2024-01-01	100	98.18	vfdb	AAG10151	(aslA) putative arylsulfatase [AslA (VF0238)] [Escherichia coli O18:K1:H7 str. RS218]			FSBL2071	chromosome00001	4899162	4900590	-	aslA	1-1428/1428	========/======	2024-01-01	100	98.18	vfdb	AAG10151	(aslA) putative arylsulfatase [AslA (VF0238)] [Escherichia coli O18:K1:H7 str. RS218]
FSFC2071	plasmid00001	17580	18718	-	senB	2-1140/1140	===============	0/0	99.91	99.74	vfdb	YP_406304	(senB) enterotoxin [ShET2 (VF0258)] [Shigella flexneri 2a str. 301]			FSBL2071	plasmid00001	17580	18718	-	senB	2-1140/1140	===============	0/0	99.91	99.74	vfdb	YP_406304	(senB) enterotoxin [ShET2 (VF0258)] [Shigella flexneri 2a str. 301]
FSFC2112	chromosome00001	1890444	1892465	-	fyuA	1-2022/2022	===============	0/0	100	99.95	vfdb	NP_405467	(fyuA) pesticin/yersiniabactin receptor protein [Yersiniabactin (VF0136)] [Yersinia pestis CO92]		same virulence factor profile	FSBL2112	chromosome00001	1890454	1892475	-	fyuA	1-2022/2022	===============	0/0	100	99.95	vfdb	NP_405467	(fyuA) pesticin/yersiniabactin receptor protein [Yersiniabactin (VF0136)] [Yersinia pestis CO92]
FSFC2112	chromosome00001	1892596	1894173	-	ybtE	1-1578/1578	===============	0/0	100	99.81	vfdb	NP_405468	(ybtE) yersiniabactin siderophore biosynthetic protein [Yersiniabactin (VF0136)] [Yersinia pestis CO92]			FSBL2112	chromosome00001	1892606	1894183	-	ybtE	1-1578/1578	===============	0/0	100	99.81	vfdb	NP_405468	(ybtE) yersiniabactin siderophore biosynthetic protein [Yersiniabactin (VF0136)] [Yersinia pestis CO92]
FSFC2112	chromosome00001	1894177	1894980	-	ybtT	1-804/804	===============	0/0	100	99.75	vfdb	NP_405469	(ybtT) yersiniabactin biosynthetic protein YbtT [Yersiniabactin (VF0136)] [Yersinia pestis CO92]			FSBL2112	chromosome00001	1894187	1894990	-	ybtT	1-804/804	===============	0/0	100	99.75	vfdb	NP_405469	(ybtT) yersiniabactin biosynthetic protein YbtT [Yersiniabactin (VF0136)] [Yersinia pestis CO92]
FSFC2112	chromosome00001	1894977	1896077	-	ybtU	1-1101/1101	===============	0/0	100	99.73	vfdb	NP_405470	(ybtU) yersiniabactin biosynthetic protein YbtU [Yersiniabactin (VF0136)] [Yersinia pestis CO92]			FSBL2112	chromosome00001	1894987	1896087	-	ybtU	1-1101/1101	===============	0/0	100	99.73	vfdb	NP_405470	(ybtU) yersiniabactin biosynthetic protein YbtU [Yersiniabactin (VF0136)] [Yersinia pestis CO92]
FSFC2112	chromosome00001	1896074	1905565	-	irp1	1-9492/9492	===============	0/0	100	99.84	vfdb	NP_405471	(irp1) yersiniabactin biosynthetic protein Irp1 [Yersiniabactin (VF0136)] [Yersinia pestis CO92]			FSBL2112	chromosome00001	1896084	1905575	-	irp1	1-9492/9492	===============	0/0	100	99.84	vfdb	NP_405471	(irp1) yersiniabactin biosynthetic protein Irp1 [Yersiniabactin (VF0136)] [Yersinia pestis CO92]
FSFC2112	chromosome00001	1905653	1911760	-	irp2	1-6108/6108	===============	0/0	100	99.75	vfdb	NP_405472	(irp2) yersiniabactin biosynthetic protein Irp2 [Yersiniabactin (VF0136)] [Yersinia pestis CO92]			FSBL2112	chromosome00001	1905663	1911770	-	irp2	1-6108/6108	===============	0/0	100	99.75	vfdb	NP_405472	(irp2) yersiniabactin biosynthetic protein Irp2 [Yersiniabactin (VF0136)] [Yersinia pestis CO92]
FSFC2112	chromosome00001	1911951	1912910	-	ybtA	1-960/960	===============	0/0	100	99.79	vfdb	NP_405473	(ybtA) transcriptional regulator YbtA [Yersiniabactin (VF0136)] [Yersinia pestis CO92]			FSBL2112	chromosome00001	1911961	1912920	-	ybtA	1-960/960	===============	0/0	100	99.79	vfdb	NP_405473	(ybtA) transcriptional regulator YbtA [Yersiniabactin (VF0136)] [Yersinia pestis CO92]
FSFC2112	chromosome00001	1913077	1914879	+	ybtP	1-1803/1803	===============	0/0	100	99.72	vfdb	NP_405474	(ybtP) lipoprotein inner membrane ABC-transporter [Yersiniabactin (VF0136)] [Yersinia pestis CO92]			FSBL2112	chromosome00001	1913087	1914889	+	ybtP	1-1803/1803	===============	0/0	100	99.72	vfdb	NP_405474	(ybtP) lipoprotein inner membrane ABC-transporter [Yersiniabactin (VF0136)] [Yersinia pestis CO92]
FSFC2112	chromosome00001	1914866	1916668	+	ybtQ	1-1803/1803	===============	0/0	100	99.89	vfdb	NP_405475	(ybtQ) inner membrane ABC-transporter YbtQ [Yersiniabactin (VF0136)] [Yersinia pestis CO92]			FSBL2112	chromosome00001	1914876	1916678	+	ybtQ	1-1803/1803	===============	0/0	100	99.89	vfdb	NP_405475	(ybtQ) inner membrane ABC-transporter YbtQ [Yersiniabactin (VF0136)] [Yersinia pestis CO92]
FSFC2112	chromosome00001	1916661	1917941	+	ybtX	1-1281/1281	===============	0/0	100	97.74	vfdb	NP_405476	(ybtX) putative signal transducer [Yersiniabactin (VF0136)] [Yersinia pestis CO92]			FSBL2112	chromosome00001	1916671	1917951	+	ybtX	1-1281/1281	===============	0/0	100	97.74	vfdb	NP_405476	(ybtX) putative signal transducer [Yersiniabactin (VF0136)] [Yersinia pestis CO92]
FSFC2112	chromosome00001	1917969	1919273	+	ybtS	1-1305/1305	===============	0/0	100	97.62	vfdb	NP_405477	(ybtS) salicylate synthase Irp9 [Yersiniabactin (VF0136)] [Yersinia pestis CO92]			FSBL2112	chromosome00001	1917979	1919283	+	ybtS	1-1305/1305	===============	0/0	100	97.62	vfdb	NP_405477	(ybtS) salicylate synthase Irp9 [Yersiniabactin (VF0136)] [Yersinia pestis CO92]
FSFC2112	chromosome00001	3487947	3489017	+	ompA	1-1041/1041	========/======	1930-02-01	100	83.75	vfdb	AAF37887	(ompA) outer membrane protein A [OmpA (VF0236)] [Escherichia coli O18:K1:H7 str. RS218]			FSBL2112	chromosome00001	3488008	3489078	+	ompA	1-1041/1041	========/======	1930-02-01	100	83.75	vfdb	AAF37887	(ompA) outer membrane protein A [OmpA (VF0236)] [Escherichia coli O18:K1:H7 str. RS218]
FSFC2112	chromosome00001	3893866	3894611	-	entA	2-747/747	========/======	2024-10-07	99.2	80.43	vfdb	NP_752614	(entA) 23-dihydro-23-dihydroxybenzoate dehydrogenase [Enterobactin (VF0228)] [Escherichia coli CFT073]			FSBL2112	chromosome00001	3893927	3894672	-	entA	2-747/747	========/======	2024-10-07	99.2	80.43	vfdb	NP_752614	(entA) 23-dihydro-23-dihydroxybenzoate dehydrogenase [Enterobactin (VF0228)] [Escherichia coli CFT073]
FSFC2112	chromosome00001	3894621	3895472	-	entB	1-858/858	========/======	2024-08-04	99.18	81.72	vfdb	NP_752613	(entB) isochorismatase [Enterobactin (VF0228)] [Escherichia coli CFT073]			FSBL2112	chromosome00001	3894682	3895533	-	entB	1-858/858	========/======	2024-08-04	99.18	81.72	vfdb	NP_752613	(entB) isochorismatase [Enterobactin (VF0228)] [Escherichia coli CFT073]
FSFC2112	chromosome00001	3902914	3903685	+	fepC	17-788/816	===============	0/0	94.61	80.7	vfdb	NP_752606	(fepC) ferrienterobactin ABC transporter ATPase [Enterobactin (VF0228)] [Escherichia coli CFT073]			FSBL2112	chromosome00001	3902975	3903746	+	fepC	17-788/816	===============	0/0	94.61	80.7	vfdb	NP_752606	(fepC) ferrienterobactin ABC transporter ATPase [Enterobactin (VF0228)] [Escherichia coli CFT073]
FSFC2112	chromosome00001	4303618	4304371	-	yagV/ecpE	3-756/756	===============	0/0	99.74	85.41	vfdb	NP_286006	(yagV/ecpE) E. coli common pilus chaperone EcpE [ECP (VF0404)] [Escherichia coli O157:H7 str. EDL933]			FSBL2112	chromosome00001	4303679	4304432	-	yagV/ecpE	3-756/756	===============	0/0	99.74	85.41	vfdb	NP_286006	(yagV/ecpE) E. coli common pilus chaperone EcpE [ECP (VF0404)] [Escherichia coli O157:H7 str. EDL933]
FSFC2112	chromosome00001	4304297	4305940	-	yagW/ecpD	1-1644/1644	===============	0/0	100	88.69	vfdb	NP_286007	(yagW/ecpD) polymerized tip adhesin of ECP fibers [ECP (VF0404)] [Escherichia coli O157:H7 str. EDL933]			FSBL2112	chromosome00001	4304358	4306001	-	yagW/ecpD	1-1644/1644	===============	0/0	100	88.69	vfdb	NP_286007	(yagW/ecpD) polymerized tip adhesin of ECP fibers [ECP (VF0404)] [Escherichia coli O157:H7 str. EDL933]
FSFC2112	chromosome00001	4305930	4308455	-	yagX/ecpC	1-2526/2526	========/======	2024-02-02	99.96	87.26	vfdb	NP_286008	(yagX/ecpC) E. coli common pilus usher EcpC [ECP (VF0404)] [Escherichia coli O157:H7 str. EDL933]			FSBL2112	chromosome00001	4305991	4308516	-	yagX/ecpC	1-2526/2526	========/======	2024-02-02	99.96	87.26	vfdb	NP_286008	(yagX/ecpC) E. coli common pilus usher EcpC [ECP (VF0404)] [Escherichia coli O157:H7 str. EDL933]
FSFC2112	chromosome00001	4308481	4309149	-	yagY/ecpB	1-669/669	===============	0/0	100	87.89	vfdb	NP_286009	(yagY/ecpB) E. coli common pilus chaperone EcpB [ECP (VF0404)] [Escherichia coli O157:H7 str. EDL933]			FSBL2112	chromosome00001	4308542	4309210	-	yagY/ecpB	1-669/669	===============	0/0	100	87.89	vfdb	NP_286009	(yagY/ecpB) E. coli common pilus chaperone EcpB [ECP (VF0404)] [Escherichia coli O157:H7 str. EDL933]
FSFC2112	chromosome00001	4309213	4309796	-	yagZ/ecpA	1-584/588	===============	0/0	99.32	90.07	vfdb	NP_286010	(yagZ/ecpA) E. coli common pilus structural subunit EcpA [ECP (VF0404)] [Escherichia coli O157:H7 str. EDL933]			FSBL2112	chromosome00001	4309274	4309857	-	yagZ/ecpA	1-584/588	===============	0/0	99.32	90.07	vfdb	NP_286010	(yagZ/ecpA) E. coli common pilus structural subunit EcpA [ECP (VF0404)] [Escherichia coli O157:H7 str. EDL933]
FSFC2112	chromosome00001	4309871	4310451	-	ykgK/ecpR	11-591/591	===============	0/0	98.31	86.23	vfdb	NP_286011	(ykgK/ecpR) regulator protein EcpR [ECP (VF0404)] [Escherichia coli O157:H7 str. EDL933]			FSBL2112	chromosome00001	4309932	4310512	-	ykgK/ecpR	11-591/591	===============	0/0	98.31	86.23	vfdb	NP_286011	(ykgK/ecpR) regulator protein EcpR [ECP (VF0404)] [Escherichia coli O157:H7 str. EDL933]
FSFC2130	chromosome00001	1798723	1800744	-	fyuA	1-2022/2022	===============	0/0	100	99.95	vfdb	NP_405467	(fyuA) pesticin/yersiniabactin receptor protein [Yersiniabactin (VF0136)] [Yersinia pestis CO92]		same virulence factor profile	FSBL2130	chromosome00001	1798723	1800744	-	fyuA	1-2022/2022	===============	0/0	100	99.95	vfdb	NP_405467	(fyuA) pesticin/yersiniabactin receptor protein [Yersiniabactin (VF0136)] [Yersinia pestis CO92]
FSFC2130	chromosome00001	1800875	1802452	-	ybtE	1-1578/1578	===============	0/0	100	99.81	vfdb	NP_405468	(ybtE) yersiniabactin siderophore biosynthetic protein [Yersiniabactin (VF0136)] [Yersinia pestis CO92]			FSBL2130	chromosome00001	1800875	1802452	-	ybtE	1-1578/1578	===============	0/0	100	99.81	vfdb	NP_405468	(ybtE) yersiniabactin siderophore biosynthetic protein [Yersiniabactin (VF0136)] [Yersinia pestis CO92]
FSFC2130	chromosome00001	1802456	1803259	-	ybtT	1-804/804	===============	0/0	100	99.75	vfdb	NP_405469	(ybtT) yersiniabactin biosynthetic protein YbtT [Yersiniabactin (VF0136)] [Yersinia pestis CO92]			FSBL2130	chromosome00001	1802456	1803259	-	ybtT	1-804/804	===============	0/0	100	99.75	vfdb	NP_405469	(ybtT) yersiniabactin biosynthetic protein YbtT [Yersiniabactin (VF0136)] [Yersinia pestis CO92]
FSFC2130	chromosome00001	1803256	1804356	-	ybtU	1-1101/1101	===============	0/0	100	99.64	vfdb	NP_405470	(ybtU) yersiniabactin biosynthetic protein YbtU [Yersiniabactin (VF0136)] [Yersinia pestis CO92]			FSBL2130	chromosome00001	1803256	1804356	-	ybtU	1-1101/1101	===============	0/0	100	99.64	vfdb	NP_405470	(ybtU) yersiniabactin biosynthetic protein YbtU [Yersiniabactin (VF0136)] [Yersinia pestis CO92]
FSFC2130	chromosome00001	1804353	1813844	-	irp1	1-9492/9492	===============	0/0	100	99.81	vfdb	NP_405471	(irp1) yersiniabactin biosynthetic protein Irp1 [Yersiniabactin (VF0136)] [Yersinia pestis CO92]			FSBL2130	chromosome00001	1804353	1813844	-	irp1	1-9492/9492	===============	0/0	100	99.81	vfdb	NP_405471	(irp1) yersiniabactin biosynthetic protein Irp1 [Yersiniabactin (VF0136)] [Yersinia pestis CO92]
FSFC2130	chromosome00001	1813932	1820039	-	irp2	1-6108/6108	===============	0/0	100	99.79	vfdb	NP_405472	(irp2) yersiniabactin biosynthetic protein Irp2 [Yersiniabactin (VF0136)] [Yersinia pestis CO92]			FSBL2130	chromosome00001	1813932	1820039	-	irp2	1-6108/6108	===============	0/0	100	99.79	vfdb	NP_405472	(irp2) yersiniabactin biosynthetic protein Irp2 [Yersiniabactin (VF0136)] [Yersinia pestis CO92]
FSFC2130	chromosome00001	1820230	1821189	-	ybtA	1-960/960	===============	0/0	100	99.9	vfdb	NP_405473	(ybtA) transcriptional regulator YbtA [Yersiniabactin (VF0136)] [Yersinia pestis CO92]			FSBL2130	chromosome00001	1820230	1821189	-	ybtA	1-960/960	===============	0/0	100	99.9	vfdb	NP_405473	(ybtA) transcriptional regulator YbtA [Yersiniabactin (VF0136)] [Yersinia pestis CO92]
FSFC2130	chromosome00001	1821356	1823158	+	ybtP	1-1803/1803	===============	0/0	100	99.72	vfdb	NP_405474	(ybtP) lipoprotein inner membrane ABC-transporter [Yersiniabactin (VF0136)] [Yersinia pestis CO92]			FSBL2130	chromosome00001	1821356	1823158	+	ybtP	1-1803/1803	===============	0/0	100	99.72	vfdb	NP_405474	(ybtP) lipoprotein inner membrane ABC-transporter [Yersiniabactin (VF0136)] [Yersinia pestis CO92]
FSFC2130	chromosome00001	1823145	1824947	+	ybtQ	1-1803/1803	===============	0/0	100	99.89	vfdb	NP_405475	(ybtQ) inner membrane ABC-transporter YbtQ [Yersiniabactin (VF0136)] [Yersinia pestis CO92]			FSBL2130	chromosome00001	1823145	1824947	+	ybtQ	1-1803/1803	===============	0/0	100	99.89	vfdb	NP_405475	(ybtQ) inner membrane ABC-transporter YbtQ [Yersiniabactin (VF0136)] [Yersinia pestis CO92]
FSFC2130	chromosome00001	1824940	1826220	+	ybtX	1-1281/1281	===============	0/0	100	97.66	vfdb	NP_405476	(ybtX) putative signal transducer [Yersiniabactin (VF0136)] [Yersinia pestis CO92]			FSBL2130	chromosome00001	1824940	1826220	+	ybtX	1-1281/1281	===============	0/0	100	97.66	vfdb	NP_405476	(ybtX) putative signal transducer [Yersiniabactin (VF0136)] [Yersinia pestis CO92]
FSFC2130	chromosome00001	1826248	1827552	+	ybtS	1-1305/1305	===============	0/0	100	97.55	vfdb	NP_405477	(ybtS) salicylate synthase Irp9 [Yersiniabactin (VF0136)] [Yersinia pestis CO92]			FSBL2130	chromosome00001	1826248	1827552	+	ybtS	1-1305/1305	===============	0/0	100	97.55	vfdb	NP_405477	(ybtS) salicylate synthase Irp9 [Yersiniabactin (VF0136)] [Yersinia pestis CO92]
FSFC2130	chromosome00001	3397184	3398254	+	ompA	1-1041/1041	========/======	1930-02-01	100	83.75	vfdb	AAF37887	(ompA) outer membrane protein A [OmpA (VF0236)] [Escherichia coli O18:K1:H7 str. RS218]			FSBL2130	chromosome00001	3397184	3398254	+	ompA	1-1041/1041	========/======	1930-02-01	100	83.75	vfdb	AAF37887	(ompA) outer membrane protein A [OmpA (VF0236)] [Escherichia coli O18:K1:H7 str. RS218]
FSFC2130	chromosome00001	3805238	3805983	-	entA	2-747/747	========/======	2024-10-07	99.2	80.29	vfdb	NP_752614	(entA) 23-dihydro-23-dihydroxybenzoate dehydrogenase [Enterobactin (VF0228)] [Escherichia coli CFT073]			FSBL2130	chromosome00001	3805238	3805983	-	entA	2-747/747	========/======	2024-10-07	99.2	80.29	vfdb	NP_752614	(entA) 23-dihydro-23-dihydroxybenzoate dehydrogenase [Enterobactin (VF0228)] [Escherichia coli CFT073]
FSFC2130	chromosome00001	3805993	3806844	-	entB	1-858/858	========/======	2024-08-04	99.18	82.19	vfdb	NP_752613	(entB) isochorismatase [Enterobactin (VF0228)] [Escherichia coli CFT073]			FSBL2130	chromosome00001	3805993	3806844	-	entB	1-858/858	========/======	2024-08-04	99.18	82.19	vfdb	NP_752613	(entB) isochorismatase [Enterobactin (VF0228)] [Escherichia coli CFT073]
FSFC2130	chromosome00001	3814537	3815308	+	fepC	17-788/816	===============	0/0	94.61	80.57	vfdb	NP_752606	(fepC) ferrienterobactin ABC transporter ATPase [Enterobactin (VF0228)] [Escherichia coli CFT073]			FSBL2130	chromosome00001	3814537	3815308	+	fepC	17-788/816	===============	0/0	94.61	80.57	vfdb	NP_752606	(fepC) ferrienterobactin ABC transporter ATPase [Enterobactin (VF0228)] [Escherichia coli CFT073]
FSFC2130	chromosome00001	4160910	4161663	-	yagV/ecpE	3-756/756	===============	0/0	99.74	85.28	vfdb	NP_286006	(yagV/ecpE) E. coli common pilus chaperone EcpE [ECP (VF0404)] [Escherichia coli O157:H7 str. EDL933]			FSBL2130	chromosome00001	4160910	4161663	-	yagV/ecpE	3-756/756	===============	0/0	99.74	85.28	vfdb	NP_286006	(yagV/ecpE) E. coli common pilus chaperone EcpE [ECP (VF0404)] [Escherichia coli O157:H7 str. EDL933]
FSFC2130	chromosome00001	4161589	4163232	-	yagW/ecpD	1-1644/1644	===============	0/0	100	88.93	vfdb	NP_286007	(yagW/ecpD) polymerized tip adhesin of ECP fibers [ECP (VF0404)] [Escherichia coli O157:H7 str. EDL933]			FSBL2130	chromosome00001	4161589	4163232	-	yagW/ecpD	1-1644/1644	===============	0/0	100	88.93	vfdb	NP_286007	(yagW/ecpD) polymerized tip adhesin of ECP fibers [ECP (VF0404)] [Escherichia coli O157:H7 str. EDL933]
FSFC2130	chromosome00001	4163222	4165747	-	yagX/ecpC	1-2526/2526	========/======	2024-02-02	99.96	87.34	vfdb	NP_286008	(yagX/ecpC) E. coli common pilus usher EcpC [ECP (VF0404)] [Escherichia coli O157:H7 str. EDL933]			FSBL2130	chromosome00001	4163222	4165747	-	yagX/ecpC	1-2526/2526	========/======	2024-02-02	99.96	87.34	vfdb	NP_286008	(yagX/ecpC) E. coli common pilus usher EcpC [ECP (VF0404)] [Escherichia coli O157:H7 str. EDL933]
FSFC2130	chromosome00001	4165773	4166441	-	yagY/ecpB	1-669/669	===============	0/0	100	87.59	vfdb	NP_286009	(yagY/ecpB) E. coli common pilus chaperone EcpB [ECP (VF0404)] [Escherichia coli O157:H7 str. EDL933]			FSBL2130	chromosome00001	4165773	4166441	-	yagY/ecpB	1-669/669	===============	0/0	100	87.59	vfdb	NP_286009	(yagY/ecpB) E. coli common pilus chaperone EcpB [ECP (VF0404)] [Escherichia coli O157:H7 str. EDL933]
FSFC2130	chromosome00001	4166504	4167087	-	yagZ/ecpA	1-584/588	===============	0/0	99.32	90.07	vfdb	NP_286010	(yagZ/ecpA) E. coli common pilus structural subunit EcpA [ECP (VF0404)] [Escherichia coli O157:H7 str. EDL933]			FSBL2130	chromosome00001	4166504	4167087	-	yagZ/ecpA	1-584/588	===============	0/0	99.32	90.07	vfdb	NP_286010	(yagZ/ecpA) E. coli common pilus structural subunit EcpA [ECP (VF0404)] [Escherichia coli O157:H7 str. EDL933]
FSFC2130	chromosome00001	4167162	4167742	-	ykgK/ecpR	11-591/591	===============	0/0	98.31	86.58	vfdb	NP_286011	(ykgK/ecpR) regulator protein EcpR [ECP (VF0404)] [Escherichia coli O157:H7 str. EDL933]			FSBL2130	chromosome00001	4167162	4167742	-	ykgK/ecpR	11-591/591	===============	0/0	98.31	86.58	vfdb	NP_286011	(ykgK/ecpR) regulator protein EcpR [ECP (VF0404)] [Escherichia coli O157:H7 str. EDL933]
FSFC2155	chromosome00001	3170745	3171325	+	ykgK/ecpR	11-591/591	===============	0/0	98.31	86.75	vfdb	NP_286011	(ykgK/ecpR) regulator protein EcpR [ECP (VF0404)] [Escherichia coli O157:H7 str. EDL933]		same virulence factor profile	FSBL2155	chromosome00001	3395556	3396626	+	ompA	1-1041/1041	========/======	1930-02-01	100	83.85	vfdb	AAF37887	(ompA) outer membrane protein A [OmpA (VF0236)] [Escherichia coli O18:K1:H7 str. RS218]
FSFC2155	chromosome00001	3171400	3171983	+	yagZ/ecpA	1-584/588	===============	0/0	99.32	89.9	vfdb	NP_286010	(yagZ/ecpA) E. coli common pilus structural subunit EcpA [ECP (VF0404)] [Escherichia coli O157:H7 str. EDL933]			FSBL2155	chromosome00001	3837597	3838342	-	entA	2-747/747	========/======	2024-10-07	99.2	80.69	vfdb	NP_752614	(entA) 23-dihydro-23-dihydroxybenzoate dehydrogenase [Enterobactin (VF0228)] [Escherichia coli CFT073]
FSFC2155	chromosome00001	3172046	3172714	+	yagY/ecpB	1-669/669	===============	0/0	100	88.04	vfdb	NP_286009	(yagY/ecpB) E. coli common pilus chaperone EcpB [ECP (VF0404)] [Escherichia coli O157:H7 str. EDL933]			FSBL2155	chromosome00001	3838352	3839203	-	entB	1-858/858	========/======	2024-08-04	99.18	82.19	vfdb	NP_752613	(entB) isochorismatase [Enterobactin (VF0228)] [Escherichia coli CFT073]
FSFC2155	chromosome00001	3172740	3175265	+	yagX/ecpC	1-2526/2526	========/======	2024-02-02	99.96	87.53	vfdb	NP_286008	(yagX/ecpC) E. coli common pilus usher EcpC [ECP (VF0404)] [Escherichia coli O157:H7 str. EDL933]			FSBL2155	chromosome00001	3846900	3847671	+	fepC	17-788/816	===============	0/0	94.61	80.83	vfdb	NP_752606	(fepC) ferrienterobactin ABC transporter ATPase [Enterobactin (VF0228)] [Escherichia coli CFT073]
FSFC2155	chromosome00001	3175255	3176898	+	yagW/ecpD	1-1644/1644	===============	0/0	100	88.32	vfdb	NP_286007	(yagW/ecpD) polymerized tip adhesin of ECP fibers [ECP (VF0404)] [Escherichia coli O157:H7 str. EDL933]			FSBL2155	chromosome00001	4201936	4202689	-	yagV/ecpE	3-756/756	===============	0/0	99.74	84.22	vfdb	NP_286006	(yagV/ecpE) E. coli common pilus chaperone EcpE [ECP (VF0404)] [Escherichia coli O157:H7 str. EDL933]
FSFC2155	chromosome00001	3176824	3177577	+	yagV/ecpE	3-756/756	===============	0/0	99.74	84.22	vfdb	NP_286006	(yagV/ecpE) E. coli common pilus chaperone EcpE [ECP (VF0404)] [Escherichia coli O157:H7 str. EDL933]			FSBL2155	chromosome00001	4202615	4204258	-	yagW/ecpD	1-1644/1644	===============	0/0	100	88.32	vfdb	NP_286007	(yagW/ecpD) polymerized tip adhesin of ECP fibers [ECP (VF0404)] [Escherichia coli O157:H7 str. EDL933]
FSFC2155	chromosome00001	3531842	3532613	-	fepC	17-788/816	===============	0/0	94.61	80.83	vfdb	NP_752606	(fepC) ferrienterobactin ABC transporter ATPase [Enterobactin (VF0228)] [Escherichia coli CFT073]			FSBL2155	chromosome00001	4204248	4206773	-	yagX/ecpC	1-2526/2526	========/======	2024-02-02	99.96	87.53	vfdb	NP_286008	(yagX/ecpC) E. coli common pilus usher EcpC [ECP (VF0404)] [Escherichia coli O157:H7 str. EDL933]
FSFC2155	chromosome00001	3540310	3541161	+	entB	1-858/858	========/======	2024-08-04	99.18	82.19	vfdb	NP_752613	(entB) isochorismatase [Enterobactin (VF0228)] [Escherichia coli CFT073]			FSBL2155	chromosome00001	4206799	4207467	-	yagY/ecpB	1-669/669	===============	0/0	100	88.04	vfdb	NP_286009	(yagY/ecpB) E. coli common pilus chaperone EcpB [ECP (VF0404)] [Escherichia coli O157:H7 str. EDL933]
FSFC2155	chromosome00001	3541171	3541916	+	entA	2-747/747	========/======	2024-10-07	99.2	80.69	vfdb	NP_752614	(entA) 23-dihydro-23-dihydroxybenzoate dehydrogenase [Enterobactin (VF0228)] [Escherichia coli CFT073]			FSBL2155	chromosome00001	4207530	4208113	-	yagZ/ecpA	1-584/588	===============	0/0	99.32	89.9	vfdb	NP_286010	(yagZ/ecpA) E. coli common pilus structural subunit EcpA [ECP (VF0404)] [Escherichia coli O157:H7 str. EDL933]
FSFC2155	chromosome00001	3947777	3948847	-	ompA	1-1041/1041	========/======	1930-02-01	100	83.85	vfdb	AAF37887	(ompA) outer membrane protein A [OmpA (VF0236)] [Escherichia coli O18:K1:H7 str. RS218]			FSBL2155	chromosome00001	4208188	4208768	-	ykgK/ecpR	11-591/591	===============	0/0	98.31	86.75	vfdb	NP_286011	(ykgK/ecpR) regulator protein EcpR [ECP (VF0404)] [Escherichia coli O157:H7 str. EDL933]
FSFC2240_U	1	74742	76170	+	aslA	1-1428/1428	========/======	2024-01-01	100	98.46	vfdb	AAG10151	(aslA) putative arylsulfatase [AslA (VF0238)] [Escherichia coli O18:K1:H7 str. RS218]		same virulence factor profile	FSBL2240	chromosome00001	238795	239595	-	chuV	1-801/801	===============	0/0	100	99.75	vfdb	NP_756180	(chuV) ATP-binding hydrophilic protein ChuV [Chu (VF0227)] [Escherichia coli CFT073]
FSFC2240_U	1	414167	414967	-	chuV	1-801/801	===============	0/0	100	99.75	vfdb	NP_756180	(chuV) ATP-binding hydrophilic protein ChuV [Chu (VF0227)] [Escherichia coli CFT073]			FSBL2240	chromosome00001	239562	240554	-	chuU	1-993/993	===============	0/0	100	99.5	vfdb	NP_756179	(chuU) heme permease protein ChuU [Chu (VF0227)] [Escherichia coli CFT073]
FSFC2240_U	1	414934	415926	-	chuU	1-993/993	===============	0/0	100	99.5	vfdb	NP_756179	(chuU) heme permease protein ChuU [Chu (VF0227)] [Escherichia coli CFT073]			FSBL2240	chromosome00001	240603	241226	-	chuY	1-624/624	===============	0/0	100	98.4	vfdb	NP_756178	(chuY) ChuY [Chu (VF0227)] [Escherichia coli CFT073]
FSFC2240_U	1	415975	416598	-	chuY	1-624/624	===============	0/0	100	98.4	vfdb	NP_756178	(chuY) ChuY [Chu (VF0227)] [Escherichia coli CFT073]			FSBL2240	chromosome00001	241226	241720	-	chuX	1-495/495	===============	0/0	100	100	vfdb	NP_756177	(chuX) putative heme-binding protein ChuX [Chu (VF0227)] [Escherichia coli CFT073]
FSFC2240_U	1	416598	417092	-	chuX	1-495/495	===============	0/0	100	100	vfdb	NP_756177	(chuX) putative heme-binding protein ChuX [Chu (VF0227)] [Escherichia coli CFT073]			FSBL2240	chromosome00001	241733	243070	-	chuW	1-1338/1338	===============	0/0	100	99.1	vfdb	NP_756176	(chuW) Putative oxygen independent coproporphyrinogen III oxidase [Chu (VF0227)] [Escherichia coli CFT073]
FSFC2240_U	1	417105	418442	-	chuW	1-1338/1338	===============	0/0	100	99.1	vfdb	NP_756176	(chuW) Putative oxygen independent coproporphyrinogen III oxidase [Chu (VF0227)] [Escherichia coli CFT073]			FSBL2240	chromosome00001	243090	244082	-	chuT	1-993/993	===============	0/0	100	99.7	vfdb	NP_756175	(chuT) periplasmic heme-binding protein ChuT [Chu (VF0227)] [Escherichia coli CFT073]
FSFC2240_U	1	418462	419454	-	chuT	1-993/993	===============	0/0	100	99.7	vfdb	NP_756175	(chuT) periplasmic heme-binding protein ChuT [Chu (VF0227)] [Escherichia coli CFT073]			FSBL2240	chromosome00001	244724	246670	+	chuA	1-1947/1947	===============	0/0	100	99.69	vfdb	NP_756170	(chuA) Outer membrane heme/hemoglobin receptor ChuA [Chu (VF0227)] [Escherichia coli CFT073]
FSFC2240_U	1	420096	422042	+	chuA	1-1947/1947	===============	0/0	100	99.69	vfdb	NP_756170	(chuA) Outer membrane heme/hemoglobin receptor ChuA [Chu (VF0227)] [Escherichia coli CFT073]			FSBL2240	chromosome00001	246719	247747	+	chuS	1-1029/1029	===============	0/0	100	99.51	vfdb	NP_756169	(chuS) heme oxygenase ChuS [Chu (VF0227)] [Escherichia coli CFT073]
FSFC2240_U	1	422091	423119	+	chuS	1-1029/1029	===============	0/0	100	99.51	vfdb	NP_756169	(chuS) heme oxygenase ChuS [Chu (VF0227)] [Escherichia coli CFT073]			FSBL2240	chromosome00001	796472	797302	+	gspC	1-831/831	===============	0/0	100	93.86	vfdb	YP_404599	(gspC) general secretion pathway protein C [T2SS (VF0333)] [Shigella dysenteriae Sd197]
FSFC2240_U	1	971846	972676	+	gspC	1-831/831	===============	0/0	100	93.86	vfdb	YP_404599	(gspC) general secretion pathway protein C [T2SS (VF0333)] [Shigella dysenteriae Sd197]			FSBL2240	chromosome00001	797542	799392	+	gspD	1-1836/1836	========/======	2015-01-01	100	96.06	vfdb	YP_404600	(gspD) general secretion pathway protein D [T2SS (VF0333)] [Shigella dysenteriae Sd197]
FSFC2240_U	1	972916	974766	+	gspD	1-1836/1836	========/======	2015-01-01	100	96.06	vfdb	YP_404600	(gspD) general secretion pathway protein D [T2SS (VF0333)] [Shigella dysenteriae Sd197]			FSBL2240	chromosome00001	799392	800885	+	gspE	1-1494/1494	===============	0/0	100	94.91	vfdb	YP_404601	(gspE) general secretion pathway protein E [T2SS (VF0333)] [Shigella dysenteriae Sd197]
FSFC2240_U	1	974766	976259	+	gspE	1-1494/1494	===============	0/0	100	94.91	vfdb	YP_404601	(gspE) general secretion pathway protein E [T2SS (VF0333)] [Shigella dysenteriae Sd197]			FSBL2240	chromosome00001	800885	802084	+	gspF	1-1200/1200	===============	0/0	100	94.17	vfdb	YP_404602	(gspF) general secretion pathway protein F [T2SS (VF0333)] [Shigella dysenteriae Sd197]
FSFC2240_U	1	976259	977458	+	gspF	1-1200/1200	===============	0/0	100	94.17	vfdb	YP_404602	(gspF) general secretion pathway protein F [T2SS (VF0333)] [Shigella dysenteriae Sd197]			FSBL2240	chromosome00001	802125	802580	+	gspG	1-456/456	===============	0/0	100	96.05	vfdb	YP_404603	(gspG) general secretion pathway protein G [T2SS (VF0333)] [Shigella dysenteriae Sd197]
FSFC2240_U	1	977499	977954	+	gspG	1-456/456	===============	0/0	100	96.05	vfdb	YP_404603	(gspG) general secretion pathway protein G [T2SS (VF0333)] [Shigella dysenteriae Sd197]			FSBL2240	chromosome00001	802617	803147	+	gspH	1-531/531	===============	0/0	100	94.73	vfdb	YP_404604	(gspH) general secretion pathway protein H [T2SS (VF0333)] [Shigella dysenteriae Sd197]
FSFC2240_U	1	977991	978521	+	gspH	1-531/531	===============	0/0	100	94.73	vfdb	YP_404604	(gspH) general secretion pathway protein H [T2SS (VF0333)] [Shigella dysenteriae Sd197]			FSBL2240	chromosome00001	803144	803515	+	gspI	1-372/372	===============	0/0	100	92.2	vfdb	YP_404605	(gspI) general secretion pathway protein I [T2SS (VF0333)] [Shigella dysenteriae Sd197]
FSFC2240_U	1	978518	978889	+	gspI	1-372/372	===============	0/0	100	92.2	vfdb	YP_404605	(gspI) general secretion pathway protein I [T2SS (VF0333)] [Shigella dysenteriae Sd197]			FSBL2240	chromosome00001	803548	804117	+	gspJ	1-570/570	===============	0/0	100	94.39	vfdb	YP_404606	(gspJ) general secretion pathway protein J [T2SS (VF0333)] [Shigella dysenteriae Sd197]
FSFC2240_U	1	978922	979491	+	gspJ	1-570/570	===============	0/0	100	94.39	vfdb	YP_404606	(gspJ) general secretion pathway protein J [T2SS (VF0333)] [Shigella dysenteriae Sd197]			FSBL2240	chromosome00001	804114	805091	+	gspK	1-978/978	===============	0/0	100	96.63	vfdb	YP_404607	(gspK) general secretion pathway protein K [T2SS (VF0333)] [Shigella dysenteriae Sd197]
FSFC2240_U	1	979488	980465	+	gspK	1-978/978	===============	0/0	100	96.63	vfdb	YP_404607	(gspK) general secretion pathway protein K [T2SS (VF0333)] [Shigella dysenteriae Sd197]			FSBL2240	chromosome00001	805406	806266	+	gspL	1-861/861	===============	0/0	100	94.77	vfdb	YP_404608	(gspL) general secretion pathway protein L [T2SS (VF0333)] [Shigella dysenteriae Sd197]
FSFC2240_U	1	980780	981640	+	gspL	1-861/861	===============	0/0	100	94.77	vfdb	YP_404608	(gspL) general secretion pathway protein L [T2SS (VF0333)] [Shigella dysenteriae Sd197]			FSBL2240	chromosome00001	806382	806803	+	gspM	1-422/423	===============	0/0	99.76	93.6	vfdb	YP_404609	(gspM) general secretion pathway protein M [T2SS (VF0333)] [Shigella dysenteriae Sd197]
FSFC2240_U	1	981756	982177	+	gspM	1-422/423	===============	0/0	99.76	93.6	vfdb	YP_404609	(gspM) general secretion pathway protein M [T2SS (VF0333)] [Shigella dysenteriae Sd197]			FSBL2240	chromosome00001	807863	808639	+	kpsM	1-777/777	===============	0/0	100	99.87	vfdb	AAA24046	(kpsM) KpsM [K1 capsule (VF0239)] [Escherichia coli O18:K1:H7 str. RS218]
FSFC2240_U	1	983237	984013	+	kpsM	1-777/777	===============	0/0	100	99.87	vfdb	AAA24046	(kpsM) KpsM [K1 capsule (VF0239)] [Escherichia coli O18:K1:H7 str. RS218]			FSBL2240	chromosome00001	808636	809295	+	kpsT	1-660/660	===============	0/0	100	100	vfdb	AAA24047	(kpsT) KpsT [K1 capsule (VF0239)] [Escherichia coli O18:K1:H7 str. RS218]
FSFC2240_U	1	984010	984669	+	kpsT	1-660/660	===============	0/0	100	100	vfdb	AAA24047	(kpsT) KpsT [K1 capsule (VF0239)] [Escherichia coli O18:K1:H7 str. RS218]			FSBL2240	chromosome00001	819957	821633	-	kpsD	1-1677/1677	===============	0/0	100	99.05	vfdb	AAA21682	(kpsD) KpsD [K1 capsule (VF0239)] [Escherichia coli O18:K1:H7 str. RS218]
FSFC2240_U	1	995331	997007	-	kpsD	1-1677/1677	===============	0/0	100	99.05	vfdb	AAA21682	(kpsD) KpsD [K1 capsule (VF0239)] [Escherichia coli O18:K1:H7 str. RS218]			FSBL2240	chromosome00001	836319	840219	-	sat	1-3900/3900	========/======	2024-01-01	100	99.49	vfdb	NP_755494	(sat) Aecreted auto transpoter toxin [Sat (VF0231)] [Escherichia coli CFT073]
FSFC2240_U	1	1011693	1015593	-	sat	1-3900/3900	========/======	2024-01-01	100	99.49	vfdb	NP_755494	(sat) Aecreted auto transpoter toxin [Sat (VF0231)] [Escherichia coli CFT073]			FSBL2240	chromosome00001	841154	843455	-	iutA	1-2280/2280	========/======	2024-03-01	99.96	88.36	vfdb	NP_755498	(iutA) ferric aerobactin receptor precusor IutA [Aerobactin (VF0229)] [Escherichia coli CFT073]
FSFC2240_U	1	1016528	1018829	-	iutA	1-2280/2280	========/======	2024-03-01	99.96	88.36	vfdb	NP_755498	(iutA) ferric aerobactin receptor precusor IutA [Aerobactin (VF0229)] [Escherichia coli CFT073]			FSBL2240	chromosome00001	843393	844714	-	iucD	1-1323/1338	========/======	2024-01-01	98.8	96.3	vfdb	NP_755499	(iucD) L-lysine 6-monooxygenase IucD [Aerobactin (VF0229)] [Escherichia coli CFT073]
FSFC2240_U	1	1018767	1020088	-	iucD	1-1323/1338	========/======	2024-01-01	98.8	96.3	vfdb	NP_755499	(iucD) L-lysine 6-monooxygenase IucD [Aerobactin (VF0229)] [Escherichia coli CFT073]			FSBL2240	chromosome00001	844711	846453	-	iucC	1-1743/1743	===============	0/0	100	98.16	vfdb	NP_755500	(iucC) aerobactin siderophore biosynthesis protein IucC [Aerobactin (VF0229)] [Escherichia coli CFT073]
FSFC2240_U	1	1020085	1021827	-	iucC	1-1743/1743	===============	0/0	100	98.16	vfdb	NP_755500	(iucC) aerobactin siderophore biosynthesis protein IucC [Aerobactin (VF0229)] [Escherichia coli CFT073]			FSBL2240	chromosome00001	846453	847400	-	iucB	1-948/948	===============	0/0	100	99.79	vfdb	NP_709455	(iucB) aerobactin synthesis protein IucB [Aerobactin (VF0123)] [Shigella flexneri 2a str. 301]
FSFC2240_U	1	1021827	1022774	-	iucB	1-948/948	===============	0/0	100	99.79	vfdb	NP_709455	(iucB) aerobactin synthesis protein IucB [Aerobactin (VF0123)] [Shigella flexneri 2a str. 301]			FSBL2240	chromosome00001	847401	849182	-	iucA	1-1782/1782	===============	0/0	100	99.83	vfdb	NP_709454	(iucA) aerobactin synthesis protein IucA [Aerobactin (VF0123)] [Shigella flexneri 2a str. 301]
FSFC2240_U	1	1022775	1024556	-	iucA	1-1782/1782	===============	0/0	100	99.83	vfdb	NP_709454	(iucA) aerobactin synthesis protein IucA [Aerobactin (VF0123)] [Shigella flexneri 2a str. 301]			FSBL2240	chromosome00001	857649	857882	-	papI	1-234/234	===============	0/0	100	94.87	vfdb	NP_755468	(papI) regulatory protein PapI [P fimbriae (VF0220)] [Escherichia coli CFT073]
FSFC2240_U	1	1033023	1033256	-	papI	1-234/234	===============	0/0	100	94.87	vfdb	NP_755468	(papI) regulatory protein PapI [P fimbriae (VF0220)] [Escherichia coli CFT073]			FSBL2240	chromosome00001	858287	858600	+	papB	1-315/315	========/======	2024-01-01	99.68	98.41	vfdb		(papB) regulatory protein PapB [P fimbriae (VF0220)] [Escherichia coli CFT073]
FSFC2240_U	1	1033661	1033974	+	papB	1-315/315	========/======	2024-01-01	99.68	98.41	vfdb		(papB) regulatory protein PapB [P fimbriae (VF0220)] [Escherichia coli CFT073]			FSBL2240	chromosome00001	860374	860925	+	papX	1-552/552	===============	0/0	100	97.46	vfdb	NP_755457	(papX) PapX protein regulates flagellum synthesis to repress motility [P fimbriae (CVF425)] [Escherichia coli CFT073]
FSFC2240_U	1	1035748	1036299	+	papX	1-552/552	===============	0/0	100	97.46	vfdb	NP_755457	(papX) PapX protein regulates flagellum synthesis to repress motility [P fimbriae (CVF425)] [Escherichia coli CFT073]			FSBL2240	chromosome00001	1909805	1911826	-	fyuA	1-2022/2022	===============	0/0	100	99.95	vfdb	NP_405467	(fyuA) pesticin/yersiniabactin receptor protein [Yersiniabactin (VF0136)] [Yersinia pestis CO92]
FSFC2240_U	1	2085174	2087195	-	fyuA	1-2022/2022	===============	0/0	100	99.95	vfdb	NP_405467	(fyuA) pesticin/yersiniabactin receptor protein [Yersiniabactin (VF0136)] [Yersinia pestis CO92]			FSBL2240	chromosome00001	1911957	1913534	-	ybtE	1-1578/1578	===============	0/0	100	99.81	vfdb	NP_405468	(ybtE) yersiniabactin siderophore biosynthetic protein [Yersiniabactin (VF0136)] [Yersinia pestis CO92]
FSFC2240_U	1	2087326	2088903	-	ybtE	1-1578/1578	===============	0/0	100	99.81	vfdb	NP_405468	(ybtE) yersiniabactin siderophore biosynthetic protein [Yersiniabactin (VF0136)] [Yersinia pestis CO92]			FSBL2240	chromosome00001	1913538	1914341	-	ybtT	1-804/804	===============	0/0	100	99.5	vfdb	NP_405469	(ybtT) yersiniabactin biosynthetic protein YbtT [Yersiniabactin (VF0136)] [Yersinia pestis CO92]
FSFC2240_U	1	2088907	2089710	-	ybtT	1-804/804	===============	0/0	100	99.5	vfdb	NP_405469	(ybtT) yersiniabactin biosynthetic protein YbtT [Yersiniabactin (VF0136)] [Yersinia pestis CO92]			FSBL2240	chromosome00001	1914338	1915438	-	ybtU	1-1101/1101	===============	0/0	100	99.73	vfdb	NP_405470	(ybtU) yersiniabactin biosynthetic protein YbtU [Yersiniabactin (VF0136)] [Yersinia pestis CO92]
FSFC2240_U	1	2089707	2090807	-	ybtU	1-1101/1101	===============	0/0	100	99.73	vfdb	NP_405470	(ybtU) yersiniabactin biosynthetic protein YbtU [Yersiniabactin (VF0136)] [Yersinia pestis CO92]			FSBL2240	chromosome00001	1915435	1924926	-	irp1	1-9492/9492	===============	0/0	100	99.33	vfdb	NP_405471	(irp1) yersiniabactin biosynthetic protein Irp1 [Yersiniabactin (VF0136)] [Yersinia pestis CO92]
FSFC2240_U	1	2090804	2100295	-	irp1	1-9492/9492	===============	0/0	100	99.33	vfdb	NP_405471	(irp1) yersiniabactin biosynthetic protein Irp1 [Yersiniabactin (VF0136)] [Yersinia pestis CO92]			FSBL2240	chromosome00001	1925016	1931120	-	irp2	1-6106/6108	========/======	2024-01-01	99.95	98.87	vfdb	NP_405472	(irp2) yersiniabactin biosynthetic protein Irp2 [Yersiniabactin (VF0136)] [Yersinia pestis CO92]
FSFC2240_U	1	2100385	2106489	-	irp2	1-6106/6108	========/======	2024-01-01	99.95	98.87	vfdb	NP_405472	(irp2) yersiniabactin biosynthetic protein Irp2 [Yersiniabactin (VF0136)] [Yersinia pestis CO92]			FSBL2240	chromosome00001	1931311	1932270	-	ybtA	1-960/960	===============	0/0	100	99.48	vfdb	NP_405473	(ybtA) transcriptional regulator YbtA [Yersiniabactin (VF0136)] [Yersinia pestis CO92]
FSFC2240_U	1	2106680	2107639	-	ybtA	1-960/960	===============	0/0	100	99.48	vfdb	NP_405473	(ybtA) transcriptional regulator YbtA [Yersiniabactin (VF0136)] [Yersinia pestis CO92]			FSBL2240	chromosome00001	1932437	1934239	+	ybtP	1-1803/1803	===============	0/0	100	99.61	vfdb	NP_405474	(ybtP) lipoprotein inner membrane ABC-transporter [Yersiniabactin (VF0136)] [Yersinia pestis CO92]
FSFC2240_U	1	2107806	2109608	+	ybtP	1-1803/1803	===============	0/0	100	99.61	vfdb	NP_405474	(ybtP) lipoprotein inner membrane ABC-transporter [Yersiniabactin (VF0136)] [Yersinia pestis CO92]			FSBL2240	chromosome00001	1934226	1936028	+	ybtQ	1-1803/1803	===============	0/0	100	99.78	vfdb	NP_405475	(ybtQ) inner membrane ABC-transporter YbtQ [Yersiniabactin (VF0136)] [Yersinia pestis CO92]
FSFC2240_U	1	2109595	2111397	+	ybtQ	1-1803/1803	===============	0/0	100	99.78	vfdb	NP_405475	(ybtQ) inner membrane ABC-transporter YbtQ [Yersiniabactin (VF0136)] [Yersinia pestis CO92]			FSBL2240	chromosome00001	1936021	1937301	+	ybtX	1-1281/1281	===============	0/0	100	99.61	vfdb	NP_405476	(ybtX) putative signal transducer [Yersiniabactin (VF0136)] [Yersinia pestis CO92]
FSFC2240_U	1	2111390	2112670	+	ybtX	1-1281/1281	===============	0/0	100	99.61	vfdb	NP_405476	(ybtX) putative signal transducer [Yersiniabactin (VF0136)] [Yersinia pestis CO92]			FSBL2240	chromosome00001	1937329	1938633	+	ybtS	1-1305/1305	===============	0/0	100	99.77	vfdb	NP_405477	(ybtS) salicylate synthase Irp9 [Yersiniabactin (VF0136)] [Yersinia pestis CO92]
FSFC2240_U	1	2112698	2114002	+	ybtS	1-1305/1305	===============	0/0	100	99.77	vfdb	NP_405477	(ybtS) salicylate synthase Irp9 [Yersiniabactin (VF0136)] [Yersinia pestis CO92]			FSBL2240	chromosome00001	2983914	2984369	-	csgB	1-456/456	========/======	2024-02-02	99.78	83.59	vfdb	NP_460114	(csgB) minor curlin subunit precursor curli nucleator protein CsgB [Agf (VF0103)] [Salmonella enterica subsp. enterica serovar Typhimurium str. LT2]
FSFC2240_U	2	91697	92152	-	csgB	1-456/456	========/======	2024-02-02	99.78	83.59	vfdb	NP_460114	(csgB) minor curlin subunit precursor curli nucleator protein CsgB [Agf (VF0103)] [Salmonella enterica subsp. enterica serovar Typhimurium str. LT2]			FSBL2240	chromosome00001	2985122	2985772	+	csgD	1-651/651	===============	0/0	100	81.26	vfdb	NP_460113	(csgD) DNA-binding transcriptional regulator CsgD [curli fibers/thin aggregative fimbriae (AGF) (AI094)] [Salmonella enterica subsp. enterica serovar Typhimurium str. LT2]
FSFC2240_U	2	92905	93555	+	csgD	1-651/651	===============	0/0	100	81.26	vfdb	NP_460113	(csgD) DNA-binding transcriptional regulator CsgD [curli fibers/thin aggregative fimbriae (AGF) (AI094)] [Salmonella enterica subsp. enterica serovar Typhimurium str. LT2]			FSBL2240	chromosome00001	2986191	2986607	+	csgF	1-417/417	========/======	2024-08-03	99.04	80.76	vfdb	NP_460111	(csgF) curli production assembly/transport protein CsgF [Agf (VF0103)] [Salmonella enterica subsp. enterica serovar Typhimurium str. LT2]
FSFC2240_U	2	93974	94390	+	csgF	1-417/417	========/======	2024-08-03	99.04	80.76	vfdb	NP_460111	(csgF) curli production assembly/transport protein CsgF [Agf (VF0103)] [Salmonella enterica subsp. enterica serovar Typhimurium str. LT2]			FSBL2240	chromosome00001	2986634	2987467	+	csgG	1-834/834	===============	0/0	100	83.33	vfdb	NP_460110	(csgG) curli production assembly/transport protein CsgG [Agf (VF0103)] [Salmonella enterica subsp. enterica serovar Typhimurium str. LT2]
FSFC2240_U	2	94417	95250	+	csgG	1-834/834	===============	0/0	100	83.33	vfdb	NP_460110	(csgG) curli production assembly/transport protein CsgG [Agf (VF0103)] [Salmonella enterica subsp. enterica serovar Typhimurium str. LT2]			FSBL2240	chromosome00001	3054438	3055478	+	ompA	1-1041/1041	===============	0/0	100	99.52	vfdb	AAF37887	(ompA) outer membrane protein A [OmpA (VF0236)] [Escherichia coli O18:K1:H7 str. RS218]
FSFC2240_U	2	162221	163261	+	ompA	1-1041/1041	===============	0/0	100	99.52	vfdb	AAF37887	(ompA) outer membrane protein A [OmpA (VF0236)] [Escherichia coli O18:K1:H7 str. RS218]			FSBL2240	chromosome00001	3413198	3413944	-	entA	1-747/747	===============	0/0	100	98.39	vfdb	NP_752614	(entA) 23-dihydro-23-dihydroxybenzoate dehydrogenase [Enterobactin (VF0228)] [Escherichia coli CFT073]
FSFC2240_U	2	520981	521727	-	entA	1-747/747	===============	0/0	100	98.39	vfdb	NP_752614	(entA) 23-dihydro-23-dihydroxybenzoate dehydrogenase [Enterobactin (VF0228)] [Escherichia coli CFT073]			FSBL2240	chromosome00001	3413944	3414801	-	entB	1-858/858	===============	0/0	100	99.18	vfdb	NP_752613	(entB) isochorismatase [Enterobactin (VF0228)] [Escherichia coli CFT073]
FSFC2240_U	2	521727	522584	-	entB	1-858/858	===============	0/0	100	99.18	vfdb	NP_752613	(entB) isochorismatase [Enterobactin (VF0228)] [Escherichia coli CFT073]			FSBL2240	chromosome00001	3414815	3416425	-	entE	1-1611/1611	===============	0/0	100	99.13	vfdb	NP_752612	(entE) 23-dihydroxybenzoate-AMP ligase component of enterobactin synthase multienzyme complex [Enterobactin (VF0228)] [Escherichia coli CFT073]
FSFC2240_U	2	522598	524208	-	entE	1-1611/1611	===============	0/0	100	99.13	vfdb	NP_752612	(entE) 23-dihydroxybenzoate-AMP ligase component of enterobactin synthase multienzyme complex [Enterobactin (VF0228)] [Escherichia coli CFT073]			FSBL2240	chromosome00001	3416435	3417622	-	entC	1-1188/1188	===============	0/0	100	99.66	vfdb	NP_752611	(entC) isochorismate synthase 1 [Enterobactin (VF0228)] [Escherichia coli CFT073]
FSFC2240_U	2	524218	525405	-	entC	1-1188/1188	===============	0/0	100	99.66	vfdb	NP_752611	(entC) isochorismate synthase 1 [Enterobactin (VF0228)] [Escherichia coli CFT073]			FSBL2240	chromosome00001	3417799	3418755	+	fepB	1-957/957	===============	0/0	100	99.79	vfdb	NP_752610	(fepB) ferrienterobactin ABC transporter periplasmic binding protein [Enterobactin (VF0228)] [Escherichia coli CFT073]
FSFC2240_U	2	525582	526538	+	fepB	1-957/957	===============	0/0	100	99.79	vfdb	NP_752610	(fepB) ferrienterobactin ABC transporter periplasmic binding protein [Enterobactin (VF0228)] [Escherichia coli CFT073]			FSBL2240	chromosome00001	3418759	3420009	-	entS	1-1251/1251	===============	0/0	100	98.8	vfdb	NP_752609	(entS) enterobactin exporter iron-regulated [enterobactin (IA019)] [Escherichia coli CFT073]
FSFC2240_U	2	526542	527792	-	entS	1-1251/1251	===============	0/0	100	98.8	vfdb	NP_752609	(entS) enterobactin exporter iron-regulated [enterobactin (IA019)] [Escherichia coli CFT073]			FSBL2240	chromosome00001	3420108	3421124	+	fepD	1-1017/1017	===============	0/0	100	99.51	vfdb	NP_752608	(fepD) ferrienterobactin ABC transporter permease [Enterobactin (VF0228)] [Escherichia coli CFT073]
FSFC2240_U	2	527891	528907	+	fepD	1-1017/1017	===============	0/0	100	99.51	vfdb	NP_752608	(fepD) ferrienterobactin ABC transporter permease [Enterobactin (VF0228)] [Escherichia coli CFT073]			FSBL2240	chromosome00001	3421121	3422113	+	fepG	1-993/993	===============	0/0	100	99.8	vfdb	NP_752607	(fepG) iron-enterobactin ABC transporter permease [Enterobactin (VF0228)] [Escherichia coli CFT073]
FSFC2240_U	2	528904	529896	+	fepG	1-993/993	===============	0/0	100	99.8	vfdb	NP_752607	(fepG) iron-enterobactin ABC transporter permease [Enterobactin (VF0228)] [Escherichia coli CFT073]			FSBL2240	chromosome00001	3422110	3422925	+	fepC	1-816/816	===============	0/0	100	99.39	vfdb	NP_752606	(fepC) ferrienterobactin ABC transporter ATPase [Enterobactin (VF0228)] [Escherichia coli CFT073]
FSFC2240_U	2	529893	530708	+	fepC	1-816/816	===============	0/0	100	99.39	vfdb	NP_752606	(fepC) ferrienterobactin ABC transporter ATPase [Enterobactin (VF0228)] [Escherichia coli CFT073]			FSBL2240	chromosome00001	3424299	3428152	-	entF	1-3854/3882	===============	0/0	99.28	98.36	vfdb	NP_752604	(entF) enterobactin synthase multienzyme complex component ATP-dependent [Enterobactin (VF0228)] [Escherichia coli CFT073]
FSFC2240_U	2	532082	535935	-	entF	1-3854/3882	===============	0/0	99.28	98.36	vfdb	NP_752604	(entF) enterobactin synthase multienzyme complex component ATP-dependent [Enterobactin (VF0228)] [Escherichia coli CFT073]			FSBL2240	chromosome00001	3428370	3429572	-	fes	1-1203/1203	===============	0/0	100	99.83	vfdb	NP_752602	(fes) enterobactin/ferric enterobactin esterase [enterobactin (IA019)] [Escherichia coli CFT073]
FSFC2240_U	2	536153	537355	-	fes	1-1203/1203	===============	0/0	100	99.83	vfdb	NP_752602	(fes) enterobactin/ferric enterobactin esterase [enterobactin (IA019)] [Escherichia coli CFT073]			FSBL2240	chromosome00001	3429815	3432055	+	fepA	1-2241/2241	===============	0/0	100	98.88	vfdb	NP_752600	(fepA) ferrienterobactin outer membrane transporter [Enterobactin (VF0228)] [Escherichia coli CFT073]
FSFC2240_U	2	537598	539838	+	fepA	1-2241/2241	===============	0/0	100	98.88	vfdb	NP_752600	(fepA) ferrienterobactin outer membrane transporter [Enterobactin (VF0228)] [Escherichia coli CFT073]			FSBL2240	chromosome00001	3432080	3432741	+	entD	1-662/771	=============..	0/0	85.86	92.75	vfdb	NP_752599	(entD) phosphopantetheinyl transferase component of enterobactin synthase multienzyme complex [Enterobactin (VF0228)] [Escherichia coli CFT073]
FSFC2240_U	2	539863	540524	+	entD	1-662/771	=============..	0/0	85.86	92.75	vfdb	NP_752599	(entD) phosphopantetheinyl transferase component of enterobactin synthase multienzyme complex [Enterobactin (VF0228)] [Escherichia coli CFT073]			FSBL2240	chromosome00001	3702098	3706348	-	fdeC	1-4251/4251	===============	0/0	100	99.62	vfdb	YP_002390132	(fdeC) adhesin FdeC [FdeC (VF0506)] [Escherichia coli O45:K1:H7 str. S88]
FSFC2240_U	2	809889	814139	-	fdeC	1-4251/4251	===============	0/0	100	99.62	vfdb	YP_002390132	(fdeC) adhesin FdeC [FdeC (VF0506)] [Escherichia coli O45:K1:H7 str. S88]			FSBL2240	chromosome00001	3715601	3716191	+	ykgK/ecpR	1-591/591	===============	0/0	100	99.32	vfdb	NP_286011	(ykgK/ecpR) regulator protein EcpR [ECP (VF0404)] [Escherichia coli O157:H7 str. EDL933]
FSFC2240_U	2	823392	823982	+	ykgK/ecpR	1-591/591	===============	0/0	100	99.32	vfdb	NP_286011	(ykgK/ecpR) regulator protein EcpR [ECP (VF0404)] [Escherichia coli O157:H7 str. EDL933]			FSBL2240	chromosome00001	3716266	3716853	+	yagZ/ecpA	1-588/588	===============	0/0	100	98.47	vfdb	NP_286010	(yagZ/ecpA) E. coli common pilus structural subunit EcpA [ECP (VF0404)] [Escherichia coli O157:H7 str. EDL933]
FSFC2240_U	2	824057	824644	+	yagZ/ecpA	1-588/588	===============	0/0	100	98.47	vfdb	NP_286010	(yagZ/ecpA) E. coli common pilus structural subunit EcpA [ECP (VF0404)] [Escherichia coli O157:H7 str. EDL933]			FSBL2240	chromosome00001	3716910	3717578	+	yagY/ecpB	1-669/669	===============	0/0	100	98.06	vfdb	NP_286009	(yagY/ecpB) E. coli common pilus chaperone EcpB [ECP (VF0404)] [Escherichia coli O157:H7 str. EDL933]
FSFC2240_U	2	824701	825369	+	yagY/ecpB	1-669/669	===============	0/0	100	98.06	vfdb	NP_286009	(yagY/ecpB) E. coli common pilus chaperone EcpB [ECP (VF0404)] [Escherichia coli O157:H7 str. EDL933]			FSBL2240	chromosome00001	3717604	3720129	+	yagX/ecpC	1-2526/2526	===============	0/0	100	97.66	vfdb	NP_286008	(yagX/ecpC) E. coli common pilus usher EcpC [ECP (VF0404)] [Escherichia coli O157:H7 str. EDL933]
FSFC2240_U	2	825395	827920	+	yagX/ecpC	1-2526/2526	===============	0/0	100	97.66	vfdb	NP_286008	(yagX/ecpC) E. coli common pilus usher EcpC [ECP (VF0404)] [Escherichia coli O157:H7 str. EDL933]			FSBL2240	chromosome00001	3720119	3721762	+	yagW/ecpD	1-1644/1644	===============	0/0	100	99.15	vfdb	NP_286007	(yagW/ecpD) polymerized tip adhesin of ECP fibers [ECP (VF0404)] [Escherichia coli O157:H7 str. EDL933]
FSFC2240_U	2	827910	829553	+	yagW/ecpD	1-1644/1644	===============	0/0	100	99.15	vfdb	NP_286007	(yagW/ecpD) polymerized tip adhesin of ECP fibers [ECP (VF0404)] [Escherichia coli O157:H7 str. EDL933]			FSBL2240	chromosome00001	3721686	3722439	+	yagV/ecpE	1-754/756	===============	0/0	99.74	98.41	vfdb	NP_286006	(yagV/ecpE) E. coli common pilus chaperone EcpE [ECP (VF0404)] [Escherichia coli O157:H7 str. EDL933]
FSFC2240_U	2	829477	830230	+	yagV/ecpE	1-754/756	===============	0/0	99.74	98.41	vfdb	NP_286006	(yagV/ecpE) E. coli common pilus chaperone EcpE [ECP (VF0404)] [Escherichia coli O157:H7 str. EDL933]			FSBL2240	chromosome00001	3727896	3731500	+	vat	528-4131/4131	.=======/======	2024-01-01	87.24	99.64	vfdb	NP_752330	(vat) Haemoglobin protease [Tsh (VF0233)] [Escherichia coli CFT073]
FSFC2240_U	2	835687	839291	+	vat	528-4131/4131	.=======/======	2024-01-01	87.24	99.64	vfdb	NP_752330	(vat) Haemoglobin protease [Tsh (VF0233)] [Escherichia coli CFT073]			FSBL2240	chromosome00001	4156533	4157444	-	fimH	1-912/912	===============	0/0	100	97.15	vfdb	NP_757248	(fimH) FimH protein precursor [Type 1 fimbriae (VF0221)] [Escherichia coli CFT073]
FSFC2240_U	2	1264324	1265235	-	fimH	1-912/912	===============	0/0	100	97.15	vfdb	NP_757248	(fimH) FimH protein precursor [Type 1 fimbriae (VF0221)] [Escherichia coli CFT073]			FSBL2240	chromosome00001	4157455	4157958	-	fimG	1-504/504	===============	0/0	100	98.02	vfdb	NP_757247	(fimG) FimG protein precursor [Type 1 fimbriae (VF0221)] [Escherichia coli CFT073]
FSFC2240_U	2	1265246	1265749	-	fimG	1-504/504	===============	0/0	100	98.02	vfdb	NP_757247	(fimG) FimG protein precursor [Type 1 fimbriae (VF0221)] [Escherichia coli CFT073]			FSBL2240	chromosome00001	4157971	4158504	-	fimF	1-534/534	===============	0/0	100	97.38	vfdb	NP_757245	(fimF) FimF protein precursor [Type 1 fimbriae (VF0221)] [Escherichia coli CFT073]
FSFC2240_U	2	1265762	1266295	-	fimF	1-534/534	===============	0/0	100	97.38	vfdb	NP_757245	(fimF) FimF protein precursor [Type 1 fimbriae (VF0221)] [Escherichia coli CFT073]			FSBL2240	chromosome00001	4158511	4161147	-	fimD	1-2637/2637	===============	0/0	100	98.26	vfdb	NP_757244	(fimD) Outer membrane usher protein fimD precursor [Type 1 fimbriae (VF0221)] [Escherichia coli CFT073]
FSFC2240_U	2	1266302	1268938	-	fimD	1-2637/2637	===============	0/0	100	98.26	vfdb	NP_757244	(fimD) Outer membrane usher protein fimD precursor [Type 1 fimbriae (VF0221)] [Escherichia coli CFT073]			FSBL2240	chromosome00001	4161214	4161939	-	fimC	1-726/726	===============	0/0	100	98.48	vfdb	NP_757243	(fimC) Chaperone protein fimC precursor [Type 1 fimbriae (VF0221)] [Escherichia coli CFT073]
FSFC2240_U	2	1269005	1269730	-	fimC	1-726/726	===============	0/0	100	98.48	vfdb	NP_757243	(fimC) Chaperone protein fimC precursor [Type 1 fimbriae (VF0221)] [Escherichia coli CFT073]			FSBL2240	chromosome00001	4161976	4162515	-	fimI	1-540/540	===============	0/0	100	98.33	vfdb	NP_757242	(fimI) Fimbrin-like protein fimI precursor [Type 1 fimbriae (VF0221)] [Escherichia coli CFT073]
FSFC2240_U	2	1269767	1270306	-	fimI	1-540/540	===============	0/0	100	98.33	vfdb	NP_757242	(fimI) Fimbrin-like protein fimI precursor [Type 1 fimbriae (VF0221)] [Escherichia coli CFT073]			FSBL2240	chromosome00001	4162580	4163185	-	fimA	1-606/606	===============	0/0	100	92.24	vfdb	NP_757241	(fimA) Type-1 fimbrial protein A chain precursor [Type 1 fimbriae (VF0221)] [Escherichia coli CFT073]
FSFC2240_U	2	1270371	1270976	-	fimA	1-606/606	===============	0/0	100	92.24	vfdb	NP_757241	(fimA) Type-1 fimbrial protein A chain precursor [Type 1 fimbriae (VF0221)] [Escherichia coli CFT073]			FSBL2240	chromosome00001	4163610	4164206	-	fimE	1-597/597	===============	0/0	100	98.66	vfdb	NP_757240	(fimE) Type 1 fimbriae Regulatory protein fimE [Type 1 fimbriae (VF0221)] [Escherichia coli CFT073]
FSFC2240_U	2	1271401	1271997	-	fimE	1-597/597	===============	0/0	100	98.66	vfdb	NP_757240	(fimE) Type 1 fimbriae Regulatory protein fimE [Type 1 fimbriae (VF0221)] [Escherichia coli CFT073]			FSBL2240	chromosome00001	4164684	4165286	-	fimB	1-603/603	===============	0/0	100	98.18	vfdb	NP_757239	(fimB) Type 1 fimbriae Regulatory protein fimB [Type 1 fimbriae (VF0221)] [Escherichia coli CFT073]
FSFC2240_U	2	1272475	1273077	-	fimB	1-603/603	===============	0/0	100	98.18	vfdb	NP_757239	(fimB) Type 1 fimbriae Regulatory protein fimB [Type 1 fimbriae (VF0221)] [Escherichia coli CFT073]			FSBL2240	chromosome00001	4909075	4910503	+	aslA	1-1428/1428	========/======	2024-01-01	100	98.46	vfdb	AAG10151	(aslA) putative arylsulfatase [AslA (VF0238)] [Escherichia coli O18:K1:H7 str. RS218]
FSFC2240_U	5	25071	26209	+	senB	2-1140/1140	===============	0/0	99.91	99.74	vfdb	YP_406304	(senB) enterotoxin [ShET2 (VF0258)] [Shigella flexneri 2a str. 301]			FSBL2240	plasmid00001	25071	26209	+	senB	2-1140/1140	===============	0/0	99.91	99.74	vfdb	YP_406304	(senB) enterotoxin [ShET2 (VF0258)] [Shigella flexneri 2a str. 301]
FSFC2258	chromosome00001	238795	239595	-	chuV	1-801/801	===============	0/0	100	99.75	vfdb	NP_756180	(chuV) ATP-binding hydrophilic protein ChuV [Chu (VF0227)] [Escherichia coli CFT073]		same virulence factor profile	FSBL2258	chromosome00001	238795	239595	-	chuV	1-801/801	===============	0/0	100	99.75	vfdb	NP_756180	(chuV) ATP-binding hydrophilic protein ChuV [Chu (VF0227)] [Escherichia coli CFT073]
FSFC2258	chromosome00001	239562	240554	-	chuU	1-993/993	===============	0/0	100	99.5	vfdb	NP_756179	(chuU) heme permease protein ChuU [Chu (VF0227)] [Escherichia coli CFT073]			FSBL2258	chromosome00001	239562	240554	-	chuU	1-993/993	===============	0/0	100	99.5	vfdb	NP_756179	(chuU) heme permease protein ChuU [Chu (VF0227)] [Escherichia coli CFT073]
FSFC2258	chromosome00001	240603	241226	-	chuY	1-624/624	===============	0/0	100	98.4	vfdb	NP_756178	(chuY) ChuY [Chu (VF0227)] [Escherichia coli CFT073]			FSBL2258	chromosome00001	240603	241226	-	chuY	1-624/624	===============	0/0	100	98.4	vfdb	NP_756178	(chuY) ChuY [Chu (VF0227)] [Escherichia coli CFT073]
FSFC2258	chromosome00001	241226	241720	-	chuX	1-495/495	===============	0/0	100	100	vfdb	NP_756177	(chuX) putative heme-binding protein ChuX [Chu (VF0227)] [Escherichia coli CFT073]			FSBL2258	chromosome00001	241226	241720	-	chuX	1-495/495	===============	0/0	100	100	vfdb	NP_756177	(chuX) putative heme-binding protein ChuX [Chu (VF0227)] [Escherichia coli CFT073]
FSFC2258	chromosome00001	241733	243070	-	chuW	1-1338/1338	===============	0/0	100	99.1	vfdb	NP_756176	(chuW) Putative oxygen independent coproporphyrinogen III oxidase [Chu (VF0227)] [Escherichia coli CFT073]			FSBL2258	chromosome00001	241733	243070	-	chuW	1-1338/1338	===============	0/0	100	99.1	vfdb	NP_756176	(chuW) Putative oxygen independent coproporphyrinogen III oxidase [Chu (VF0227)] [Escherichia coli CFT073]
FSFC2258	chromosome00001	243090	244082	-	chuT	1-993/993	===============	0/0	100	99.7	vfdb	NP_756175	(chuT) periplasmic heme-binding protein ChuT [Chu (VF0227)] [Escherichia coli CFT073]			FSBL2258	chromosome00001	243090	244082	-	chuT	1-993/993	===============	0/0	100	99.7	vfdb	NP_756175	(chuT) periplasmic heme-binding protein ChuT [Chu (VF0227)] [Escherichia coli CFT073]
FSFC2258	chromosome00001	244724	246670	+	chuA	1-1947/1947	===============	0/0	100	99.69	vfdb	NP_756170	(chuA) Outer membrane heme/hemoglobin receptor ChuA [Chu (VF0227)] [Escherichia coli CFT073]			FSBL2258	chromosome00001	244724	246670	+	chuA	1-1947/1947	===============	0/0	100	99.69	vfdb	NP_756170	(chuA) Outer membrane heme/hemoglobin receptor ChuA [Chu (VF0227)] [Escherichia coli CFT073]
FSFC2258	chromosome00001	246719	247747	+	chuS	1-1029/1029	===============	0/0	100	99.51	vfdb	NP_756169	(chuS) heme oxygenase ChuS [Chu (VF0227)] [Escherichia coli CFT073]			FSBL2258	chromosome00001	246719	247747	+	chuS	1-1029/1029	===============	0/0	100	99.51	vfdb	NP_756169	(chuS) heme oxygenase ChuS [Chu (VF0227)] [Escherichia coli CFT073]
FSFC2258	chromosome00001	796472	797302	+	gspC	1-831/831	===============	0/0	100	93.86	vfdb	YP_404599	(gspC) general secretion pathway protein C [T2SS (VF0333)] [Shigella dysenteriae Sd197]			FSBL2258	chromosome00001	796472	797302	+	gspC	1-831/831	===============	0/0	100	93.86	vfdb	YP_404599	(gspC) general secretion pathway protein C [T2SS (VF0333)] [Shigella dysenteriae Sd197]
FSFC2258	chromosome00001	797542	799392	+	gspD	1-1836/1836	========/======	2015-01-01	100	96.06	vfdb	YP_404600	(gspD) general secretion pathway protein D [T2SS (VF0333)] [Shigella dysenteriae Sd197]			FSBL2258	chromosome00001	797542	799392	+	gspD	1-1836/1836	========/======	2015-01-01	100	96.06	vfdb	YP_404600	(gspD) general secretion pathway protein D [T2SS (VF0333)] [Shigella dysenteriae Sd197]
FSFC2258	chromosome00001	799392	800885	+	gspE	1-1494/1494	===============	0/0	100	94.91	vfdb	YP_404601	(gspE) general secretion pathway protein E [T2SS (VF0333)] [Shigella dysenteriae Sd197]			FSBL2258	chromosome00001	799392	800885	+	gspE	1-1494/1494	===============	0/0	100	94.91	vfdb	YP_404601	(gspE) general secretion pathway protein E [T2SS (VF0333)] [Shigella dysenteriae Sd197]
FSFC2258	chromosome00001	800885	802084	+	gspF	1-1200/1200	===============	0/0	100	94.17	vfdb	YP_404602	(gspF) general secretion pathway protein F [T2SS (VF0333)] [Shigella dysenteriae Sd197]			FSBL2258	chromosome00001	800885	802084	+	gspF	1-1200/1200	===============	0/0	100	94.17	vfdb	YP_404602	(gspF) general secretion pathway protein F [T2SS (VF0333)] [Shigella dysenteriae Sd197]
FSFC2258	chromosome00001	802125	802580	+	gspG	1-456/456	===============	0/0	100	96.05	vfdb	YP_404603	(gspG) general secretion pathway protein G [T2SS (VF0333)] [Shigella dysenteriae Sd197]			FSBL2258	chromosome00001	802125	802580	+	gspG	1-456/456	===============	0/0	100	96.05	vfdb	YP_404603	(gspG) general secretion pathway protein G [T2SS (VF0333)] [Shigella dysenteriae Sd197]
FSFC2258	chromosome00001	802617	803147	+	gspH	1-531/531	===============	0/0	100	94.73	vfdb	YP_404604	(gspH) general secretion pathway protein H [T2SS (VF0333)] [Shigella dysenteriae Sd197]			FSBL2258	chromosome00001	802617	803147	+	gspH	1-531/531	===============	0/0	100	94.73	vfdb	YP_404604	(gspH) general secretion pathway protein H [T2SS (VF0333)] [Shigella dysenteriae Sd197]
FSFC2258	chromosome00001	803144	803515	+	gspI	1-372/372	===============	0/0	100	92.2	vfdb	YP_404605	(gspI) general secretion pathway protein I [T2SS (VF0333)] [Shigella dysenteriae Sd197]			FSBL2258	chromosome00001	803144	803515	+	gspI	1-372/372	===============	0/0	100	92.2	vfdb	YP_404605	(gspI) general secretion pathway protein I [T2SS (VF0333)] [Shigella dysenteriae Sd197]
FSFC2258	chromosome00001	803548	804117	+	gspJ	1-570/570	===============	0/0	100	94.39	vfdb	YP_404606	(gspJ) general secretion pathway protein J [T2SS (VF0333)] [Shigella dysenteriae Sd197]			FSBL2258	chromosome00001	803548	804117	+	gspJ	1-570/570	===============	0/0	100	94.39	vfdb	YP_404606	(gspJ) general secretion pathway protein J [T2SS (VF0333)] [Shigella dysenteriae Sd197]
FSFC2258	chromosome00001	804114	805091	+	gspK	1-978/978	===============	0/0	100	96.63	vfdb	YP_404607	(gspK) general secretion pathway protein K [T2SS (VF0333)] [Shigella dysenteriae Sd197]			FSBL2258	chromosome00001	804114	805091	+	gspK	1-978/978	===============	0/0	100	96.63	vfdb	YP_404607	(gspK) general secretion pathway protein K [T2SS (VF0333)] [Shigella dysenteriae Sd197]
FSFC2258	chromosome00001	805406	806266	+	gspL	1-861/861	===============	0/0	100	94.77	vfdb	YP_404608	(gspL) general secretion pathway protein L [T2SS (VF0333)] [Shigella dysenteriae Sd197]			FSBL2258	chromosome00001	805406	806266	+	gspL	1-861/861	===============	0/0	100	94.77	vfdb	YP_404608	(gspL) general secretion pathway protein L [T2SS (VF0333)] [Shigella dysenteriae Sd197]
FSFC2258	chromosome00001	806382	806803	+	gspM	1-422/423	===============	0/0	99.76	93.6	vfdb	YP_404609	(gspM) general secretion pathway protein M [T2SS (VF0333)] [Shigella dysenteriae Sd197]			FSBL2258	chromosome00001	806382	806803	+	gspM	1-422/423	===============	0/0	99.76	93.6	vfdb	YP_404609	(gspM) general secretion pathway protein M [T2SS (VF0333)] [Shigella dysenteriae Sd197]
FSFC2258	chromosome00001	807863	808639	+	kpsM	1-777/777	===============	0/0	100	99.87	vfdb	AAA24046	(kpsM) KpsM [K1 capsule (VF0239)] [Escherichia coli O18:K1:H7 str. RS218]			FSBL2258	chromosome00001	807863	808639	+	kpsM	1-777/777	===============	0/0	100	99.87	vfdb	AAA24046	(kpsM) KpsM [K1 capsule (VF0239)] [Escherichia coli O18:K1:H7 str. RS218]
FSFC2258	chromosome00001	808636	809295	+	kpsT	1-660/660	===============	0/0	100	100	vfdb	AAA24047	(kpsT) KpsT [K1 capsule (VF0239)] [Escherichia coli O18:K1:H7 str. RS218]			FSBL2258	chromosome00001	808636	809295	+	kpsT	1-660/660	===============	0/0	100	100	vfdb	AAA24047	(kpsT) KpsT [K1 capsule (VF0239)] [Escherichia coli O18:K1:H7 str. RS218]
FSFC2258	chromosome00001	819957	821633	-	kpsD	1-1677/1677	===============	0/0	100	99.05	vfdb	AAA21682	(kpsD) KpsD [K1 capsule (VF0239)] [Escherichia coli O18:K1:H7 str. RS218]			FSBL2258	chromosome00001	819957	821633	-	kpsD	1-1677/1677	===============	0/0	100	99.05	vfdb	AAA21682	(kpsD) KpsD [K1 capsule (VF0239)] [Escherichia coli O18:K1:H7 str. RS218]
FSFC2258	chromosome00001	836319	840219	-	sat	1-3900/3900	========/======	2024-01-01	100	99.49	vfdb	NP_755494	(sat) Aecreted auto transpoter toxin [Sat (VF0231)] [Escherichia coli CFT073]			FSBL2258	chromosome00001	836319	840219	-	sat	1-3900/3900	========/======	2024-01-01	100	99.49	vfdb	NP_755494	(sat) Aecreted auto transpoter toxin [Sat (VF0231)] [Escherichia coli CFT073]
FSFC2258	chromosome00001	841154	843455	-	iutA	1-2280/2280	========/======	2024-03-01	99.96	88.36	vfdb	NP_755498	(iutA) ferric aerobactin receptor precusor IutA [Aerobactin (VF0229)] [Escherichia coli CFT073]			FSBL2258	chromosome00001	841154	843455	-	iutA	1-2280/2280	========/======	2024-03-01	99.96	88.36	vfdb	NP_755498	(iutA) ferric aerobactin receptor precusor IutA [Aerobactin (VF0229)] [Escherichia coli CFT073]
FSFC2258	chromosome00001	843393	844714	-	iucD	1-1323/1338	========/======	2024-01-01	98.8	96.3	vfdb	NP_755499	(iucD) L-lysine 6-monooxygenase IucD [Aerobactin (VF0229)] [Escherichia coli CFT073]			FSBL2258	chromosome00001	843393	844714	-	iucD	1-1323/1338	========/======	2024-01-01	98.8	96.3	vfdb	NP_755499	(iucD) L-lysine 6-monooxygenase IucD [Aerobactin (VF0229)] [Escherichia coli CFT073]
FSFC2258	chromosome00001	844711	846453	-	iucC	1-1743/1743	===============	0/0	100	98.16	vfdb	NP_755500	(iucC) aerobactin siderophore biosynthesis protein IucC [Aerobactin (VF0229)] [Escherichia coli CFT073]			FSBL2258	chromosome00001	844711	846453	-	iucC	1-1743/1743	===============	0/0	100	98.16	vfdb	NP_755500	(iucC) aerobactin siderophore biosynthesis protein IucC [Aerobactin (VF0229)] [Escherichia coli CFT073]
FSFC2258	chromosome00001	846453	847400	-	iucB	1-948/948	===============	0/0	100	99.79	vfdb	NP_709455	(iucB) aerobactin synthesis protein IucB [Aerobactin (VF0123)] [Shigella flexneri 2a str. 301]			FSBL2258	chromosome00001	846453	847400	-	iucB	1-948/948	===============	0/0	100	99.79	vfdb	NP_709455	(iucB) aerobactin synthesis protein IucB [Aerobactin (VF0123)] [Shigella flexneri 2a str. 301]
FSFC2258	chromosome00001	847401	849182	-	iucA	1-1782/1782	===============	0/0	100	99.83	vfdb	NP_709454	(iucA) aerobactin synthesis protein IucA [Aerobactin (VF0123)] [Shigella flexneri 2a str. 301]			FSBL2258	chromosome00001	847401	849182	-	iucA	1-1782/1782	===============	0/0	100	99.83	vfdb	NP_709454	(iucA) aerobactin synthesis protein IucA [Aerobactin (VF0123)] [Shigella flexneri 2a str. 301]
FSFC2258	chromosome00001	857649	857882	-	papI	1-234/234	===============	0/0	100	94.87	vfdb	NP_755468	(papI) regulatory protein PapI [P fimbriae (VF0220)] [Escherichia coli CFT073]			FSBL2258	chromosome00001	857649	857882	-	papI	1-234/234	===============	0/0	100	94.87	vfdb	NP_755468	(papI) regulatory protein PapI [P fimbriae (VF0220)] [Escherichia coli CFT073]
FSFC2258	chromosome00001	858287	858600	+	papB	1-315/315	========/======	2024-01-01	99.68	98.41	vfdb		(papB) regulatory protein PapB [P fimbriae (VF0220)] [Escherichia coli CFT073]			FSBL2258	chromosome00001	858287	858600	+	papB	1-315/315	========/======	2024-01-01	99.68	98.41	vfdb		(papB) regulatory protein PapB [P fimbriae (VF0220)] [Escherichia coli CFT073]
FSFC2258	chromosome00001	860374	860925	+	papX	1-552/552	===============	0/0	100	97.46	vfdb	NP_755457	(papX) PapX protein regulates flagellum synthesis to repress motility [P fimbriae (CVF425)] [Escherichia coli CFT073]			FSBL2258	chromosome00001	860374	860925	+	papX	1-552/552	===============	0/0	100	97.46	vfdb	NP_755457	(papX) PapX protein regulates flagellum synthesis to repress motility [P fimbriae (CVF425)] [Escherichia coli CFT073]
FSFC2258	chromosome00001	1909945	1911966	-	fyuA	1-2022/2022	===============	0/0	100	99.95	vfdb	NP_405467	(fyuA) pesticin/yersiniabactin receptor protein [Yersiniabactin (VF0136)] [Yersinia pestis CO92]			FSBL2258	chromosome00001	1909945	1911966	-	fyuA	1-2022/2022	===============	0/0	100	99.95	vfdb	NP_405467	(fyuA) pesticin/yersiniabactin receptor protein [Yersiniabactin (VF0136)] [Yersinia pestis CO92]
FSFC2258	chromosome00001	1912097	1913674	-	ybtE	1-1578/1578	===============	0/0	100	99.81	vfdb	NP_405468	(ybtE) yersiniabactin siderophore biosynthetic protein [Yersiniabactin (VF0136)] [Yersinia pestis CO92]			FSBL2258	chromosome00001	1912097	1913674	-	ybtE	1-1578/1578	===============	0/0	100	99.81	vfdb	NP_405468	(ybtE) yersiniabactin siderophore biosynthetic protein [Yersiniabactin (VF0136)] [Yersinia pestis CO92]
FSFC2258	chromosome00001	1913678	1914481	-	ybtT	1-804/804	===============	0/0	100	99.5	vfdb	NP_405469	(ybtT) yersiniabactin biosynthetic protein YbtT [Yersiniabactin (VF0136)] [Yersinia pestis CO92]			FSBL2258	chromosome00001	1913678	1914481	-	ybtT	1-804/804	===============	0/0	100	99.5	vfdb	NP_405469	(ybtT) yersiniabactin biosynthetic protein YbtT [Yersiniabactin (VF0136)] [Yersinia pestis CO92]
FSFC2258	chromosome00001	1914478	1915578	-	ybtU	1-1101/1101	===============	0/0	100	99.73	vfdb	NP_405470	(ybtU) yersiniabactin biosynthetic protein YbtU [Yersiniabactin (VF0136)] [Yersinia pestis CO92]			FSBL2258	chromosome00001	1914478	1915578	-	ybtU	1-1101/1101	===============	0/0	100	99.73	vfdb	NP_405470	(ybtU) yersiniabactin biosynthetic protein YbtU [Yersiniabactin (VF0136)] [Yersinia pestis CO92]
FSFC2258	chromosome00001	1915575	1925066	-	irp1	1-9492/9492	===============	0/0	100	99.33	vfdb	NP_405471	(irp1) yersiniabactin biosynthetic protein Irp1 [Yersiniabactin (VF0136)] [Yersinia pestis CO92]			FSBL2258	chromosome00001	1915575	1925066	-	irp1	1-9492/9492	===============	0/0	100	99.33	vfdb	NP_405471	(irp1) yersiniabactin biosynthetic protein Irp1 [Yersiniabactin (VF0136)] [Yersinia pestis CO92]
FSFC2258	chromosome00001	1925156	1931260	-	irp2	1-6106/6108	========/======	2024-01-01	99.95	98.87	vfdb	NP_405472	(irp2) yersiniabactin biosynthetic protein Irp2 [Yersiniabactin (VF0136)] [Yersinia pestis CO92]			FSBL2258	chromosome00001	1925156	1931260	-	irp2	1-6106/6108	========/======	2024-01-01	99.95	98.87	vfdb	NP_405472	(irp2) yersiniabactin biosynthetic protein Irp2 [Yersiniabactin (VF0136)] [Yersinia pestis CO92]
FSFC2258	chromosome00001	1931451	1932410	-	ybtA	1-960/960	===============	0/0	100	99.48	vfdb	NP_405473	(ybtA) transcriptional regulator YbtA [Yersiniabactin (VF0136)] [Yersinia pestis CO92]			FSBL2258	chromosome00001	1931451	1932410	-	ybtA	1-960/960	===============	0/0	100	99.48	vfdb	NP_405473	(ybtA) transcriptional regulator YbtA [Yersiniabactin (VF0136)] [Yersinia pestis CO92]
FSFC2258	chromosome00001	1932577	1934379	+	ybtP	1-1803/1803	===============	0/0	100	99.61	vfdb	NP_405474	(ybtP) lipoprotein inner membrane ABC-transporter [Yersiniabactin (VF0136)] [Yersinia pestis CO92]			FSBL2258	chromosome00001	1932577	1934379	+	ybtP	1-1803/1803	===============	0/0	100	99.61	vfdb	NP_405474	(ybtP) lipoprotein inner membrane ABC-transporter [Yersiniabactin (VF0136)] [Yersinia pestis CO92]
FSFC2258	chromosome00001	1934366	1936168	+	ybtQ	1-1803/1803	===============	0/0	100	99.78	vfdb	NP_405475	(ybtQ) inner membrane ABC-transporter YbtQ [Yersiniabactin (VF0136)] [Yersinia pestis CO92]			FSBL2258	chromosome00001	1934366	1936168	+	ybtQ	1-1803/1803	===============	0/0	100	99.78	vfdb	NP_405475	(ybtQ) inner membrane ABC-transporter YbtQ [Yersiniabactin (VF0136)] [Yersinia pestis CO92]
FSFC2258	chromosome00001	1936161	1937441	+	ybtX	1-1281/1281	===============	0/0	100	99.61	vfdb	NP_405476	(ybtX) putative signal transducer [Yersiniabactin (VF0136)] [Yersinia pestis CO92]			FSBL2258	chromosome00001	1936161	1937441	+	ybtX	1-1281/1281	===============	0/0	100	99.61	vfdb	NP_405476	(ybtX) putative signal transducer [Yersiniabactin (VF0136)] [Yersinia pestis CO92]
FSFC2258	chromosome00001	1937469	1938773	+	ybtS	1-1305/1305	===============	0/0	100	99.77	vfdb	NP_405477	(ybtS) salicylate synthase Irp9 [Yersiniabactin (VF0136)] [Yersinia pestis CO92]			FSBL2258	chromosome00001	1937469	1938773	+	ybtS	1-1305/1305	===============	0/0	100	99.77	vfdb	NP_405477	(ybtS) salicylate synthase Irp9 [Yersiniabactin (VF0136)] [Yersinia pestis CO92]
FSFC2258	chromosome00001	2948232	2948687	-	csgB	1-456/456	========/======	2024-02-02	99.78	83.59	vfdb	NP_460114	(csgB) minor curlin subunit precursor curli nucleator protein CsgB [Agf (VF0103)] [Salmonella enterica subsp. enterica serovar Typhimurium str. LT2]			FSBL2258	chromosome00001	2948232	2948687	-	csgB	1-456/456	========/======	2024-02-02	99.78	83.59	vfdb	NP_460114	(csgB) minor curlin subunit precursor curli nucleator protein CsgB [Agf (VF0103)] [Salmonella enterica subsp. enterica serovar Typhimurium str. LT2]
FSFC2258	chromosome00001	2949440	2950090	+	csgD	1-651/651	===============	0/0	100	81.26	vfdb	NP_460113	(csgD) DNA-binding transcriptional regulator CsgD [curli fibers/thin aggregative fimbriae (AGF) (AI094)] [Salmonella enterica subsp. enterica serovar Typhimurium str. LT2]			FSBL2258	chromosome00001	2949440	2950090	+	csgD	1-651/651	===============	0/0	100	81.26	vfdb	NP_460113	(csgD) DNA-binding transcriptional regulator CsgD [curli fibers/thin aggregative fimbriae (AGF) (AI094)] [Salmonella enterica subsp. enterica serovar Typhimurium str. LT2]
FSFC2258	chromosome00001	2950509	2950925	+	csgF	1-417/417	========/======	2024-08-03	99.04	80.76	vfdb	NP_460111	(csgF) curli production assembly/transport protein CsgF [Agf (VF0103)] [Salmonella enterica subsp. enterica serovar Typhimurium str. LT2]			FSBL2258	chromosome00001	2950509	2950925	+	csgF	1-417/417	========/======	2024-08-03	99.04	80.76	vfdb	NP_460111	(csgF) curli production assembly/transport protein CsgF [Agf (VF0103)] [Salmonella enterica subsp. enterica serovar Typhimurium str. LT2]
FSFC2258	chromosome00001	2950952	2951785	+	csgG	1-834/834	===============	0/0	100	83.33	vfdb	NP_460110	(csgG) curli production assembly/transport protein CsgG [Agf (VF0103)] [Salmonella enterica subsp. enterica serovar Typhimurium str. LT2]			FSBL2258	chromosome00001	2950952	2951785	+	csgG	1-834/834	===============	0/0	100	83.33	vfdb	NP_460110	(csgG) curli production assembly/transport protein CsgG [Agf (VF0103)] [Salmonella enterica subsp. enterica serovar Typhimurium str. LT2]
FSFC2258	chromosome00001	3018756	3019796	+	ompA	1-1041/1041	===============	0/0	100	99.52	vfdb	AAF37887	(ompA) outer membrane protein A [OmpA (VF0236)] [Escherichia coli O18:K1:H7 str. RS218]			FSBL2258	chromosome00001	3018756	3019796	+	ompA	1-1041/1041	===============	0/0	100	99.52	vfdb	AAF37887	(ompA) outer membrane protein A [OmpA (VF0236)] [Escherichia coli O18:K1:H7 str. RS218]
FSFC2258	chromosome00001	3377516	3378262	-	entA	1-747/747	===============	0/0	100	98.39	vfdb	NP_752614	(entA) 23-dihydro-23-dihydroxybenzoate dehydrogenase [Enterobactin (VF0228)] [Escherichia coli CFT073]			FSBL2258	chromosome00001	3377516	3378262	-	entA	1-747/747	===============	0/0	100	98.39	vfdb	NP_752614	(entA) 23-dihydro-23-dihydroxybenzoate dehydrogenase [Enterobactin (VF0228)] [Escherichia coli CFT073]
FSFC2258	chromosome00001	3378262	3379119	-	entB	1-858/858	===============	0/0	100	99.18	vfdb	NP_752613	(entB) isochorismatase [Enterobactin (VF0228)] [Escherichia coli CFT073]			FSBL2258	chromosome00001	3378262	3379119	-	entB	1-858/858	===============	0/0	100	99.18	vfdb	NP_752613	(entB) isochorismatase [Enterobactin (VF0228)] [Escherichia coli CFT073]
FSFC2258	chromosome00001	3379133	3380743	-	entE	1-1611/1611	===============	0/0	100	99.13	vfdb	NP_752612	(entE) 23-dihydroxybenzoate-AMP ligase component of enterobactin synthase multienzyme complex [Enterobactin (VF0228)] [Escherichia coli CFT073]			FSBL2258	chromosome00001	3379133	3380743	-	entE	1-1611/1611	===============	0/0	100	99.13	vfdb	NP_752612	(entE) 23-dihydroxybenzoate-AMP ligase component of enterobactin synthase multienzyme complex [Enterobactin (VF0228)] [Escherichia coli CFT073]
FSFC2258	chromosome00001	3380753	3381940	-	entC	1-1188/1188	===============	0/0	100	99.66	vfdb	NP_752611	(entC) isochorismate synthase 1 [Enterobactin (VF0228)] [Escherichia coli CFT073]			FSBL2258	chromosome00001	3380753	3381940	-	entC	1-1188/1188	===============	0/0	100	99.66	vfdb	NP_752611	(entC) isochorismate synthase 1 [Enterobactin (VF0228)] [Escherichia coli CFT073]
FSFC2258	chromosome00001	3382117	3383073	+	fepB	1-957/957	===============	0/0	100	99.79	vfdb	NP_752610	(fepB) ferrienterobactin ABC transporter periplasmic binding protein [Enterobactin (VF0228)] [Escherichia coli CFT073]			FSBL2258	chromosome00001	3382117	3383073	+	fepB	1-957/957	===============	0/0	100	99.79	vfdb	NP_752610	(fepB) ferrienterobactin ABC transporter periplasmic binding protein [Enterobactin (VF0228)] [Escherichia coli CFT073]
FSFC2258	chromosome00001	3383077	3384327	-	entS	1-1251/1251	===============	0/0	100	98.8	vfdb	NP_752609	(entS) enterobactin exporter iron-regulated [enterobactin (IA019)] [Escherichia coli CFT073]			FSBL2258	chromosome00001	3383077	3384327	-	entS	1-1251/1251	===============	0/0	100	98.8	vfdb	NP_752609	(entS) enterobactin exporter iron-regulated [enterobactin (IA019)] [Escherichia coli CFT073]
FSFC2258	chromosome00001	3384426	3385442	+	fepD	1-1017/1017	===============	0/0	100	99.51	vfdb	NP_752608	(fepD) ferrienterobactin ABC transporter permease [Enterobactin (VF0228)] [Escherichia coli CFT073]			FSBL2258	chromosome00001	3384426	3385442	+	fepD	1-1017/1017	===============	0/0	100	99.51	vfdb	NP_752608	(fepD) ferrienterobactin ABC transporter permease [Enterobactin (VF0228)] [Escherichia coli CFT073]
FSFC2258	chromosome00001	3385439	3386431	+	fepG	1-993/993	===============	0/0	100	99.8	vfdb	NP_752607	(fepG) iron-enterobactin ABC transporter permease [Enterobactin (VF0228)] [Escherichia coli CFT073]			FSBL2258	chromosome00001	3385439	3386431	+	fepG	1-993/993	===============	0/0	100	99.8	vfdb	NP_752607	(fepG) iron-enterobactin ABC transporter permease [Enterobactin (VF0228)] [Escherichia coli CFT073]
FSFC2258	chromosome00001	3386428	3387243	+	fepC	1-816/816	===============	0/0	100	99.39	vfdb	NP_752606	(fepC) ferrienterobactin ABC transporter ATPase [Enterobactin (VF0228)] [Escherichia coli CFT073]			FSBL2258	chromosome00001	3386428	3387243	+	fepC	1-816/816	===============	0/0	100	99.39	vfdb	NP_752606	(fepC) ferrienterobactin ABC transporter ATPase [Enterobactin (VF0228)] [Escherichia coli CFT073]
FSFC2258	chromosome00001	3388617	3392470	-	entF	1-3854/3882	===============	0/0	99.28	98.36	vfdb	NP_752604	(entF) enterobactin synthase multienzyme complex component ATP-dependent [Enterobactin (VF0228)] [Escherichia coli CFT073]			FSBL2258	chromosome00001	3388617	3392470	-	entF	1-3854/3882	===============	0/0	99.28	98.36	vfdb	NP_752604	(entF) enterobactin synthase multienzyme complex component ATP-dependent [Enterobactin (VF0228)] [Escherichia coli CFT073]
FSFC2258	chromosome00001	3392688	3393890	-	fes	1-1203/1203	===============	0/0	100	99.83	vfdb	NP_752602	(fes) enterobactin/ferric enterobactin esterase [enterobactin (IA019)] [Escherichia coli CFT073]			FSBL2258	chromosome00001	3392688	3393890	-	fes	1-1203/1203	===============	0/0	100	99.83	vfdb	NP_752602	(fes) enterobactin/ferric enterobactin esterase [enterobactin (IA019)] [Escherichia coli CFT073]
FSFC2258	chromosome00001	3394133	3396373	+	fepA	1-2241/2241	===============	0/0	100	98.88	vfdb	NP_752600	(fepA) ferrienterobactin outer membrane transporter [Enterobactin (VF0228)] [Escherichia coli CFT073]			FSBL2258	chromosome00001	3394133	3396373	+	fepA	1-2241/2241	===============	0/0	100	98.88	vfdb	NP_752600	(fepA) ferrienterobactin outer membrane transporter [Enterobactin (VF0228)] [Escherichia coli CFT073]
FSFC2258	chromosome00001	3396398	3397059	+	entD	1-662/771	=============..	0/0	85.86	92.75	vfdb	NP_752599	(entD) phosphopantetheinyl transferase component of enterobactin synthase multienzyme complex [Enterobactin (VF0228)] [Escherichia coli CFT073]			FSBL2258	chromosome00001	3396398	3397059	+	entD	1-662/771	=============..	0/0	85.86	92.75	vfdb	NP_752599	(entD) phosphopantetheinyl transferase component of enterobactin synthase multienzyme complex [Enterobactin (VF0228)] [Escherichia coli CFT073]
FSFC2258	chromosome00001	3666416	3670666	-	fdeC	1-4251/4251	===============	0/0	100	99.62	vfdb	YP_002390132	(fdeC) adhesin FdeC [FdeC (VF0506)] [Escherichia coli O45:K1:H7 str. S88]			FSBL2258	chromosome00001	3666416	3670666	-	fdeC	1-4251/4251	===============	0/0	100	99.62	vfdb	YP_002390132	(fdeC) adhesin FdeC [FdeC (VF0506)] [Escherichia coli O45:K1:H7 str. S88]
FSFC2258	chromosome00001	3679919	3680509	+	ykgK/ecpR	1-591/591	===============	0/0	100	99.32	vfdb	NP_286011	(ykgK/ecpR) regulator protein EcpR [ECP (VF0404)] [Escherichia coli O157:H7 str. EDL933]			FSBL2258	chromosome00001	3679919	3680509	+	ykgK/ecpR	1-591/591	===============	0/0	100	99.32	vfdb	NP_286011	(ykgK/ecpR) regulator protein EcpR [ECP (VF0404)] [Escherichia coli O157:H7 str. EDL933]
FSFC2258	chromosome00001	3680584	3681171	+	yagZ/ecpA	1-588/588	===============	0/0	100	98.47	vfdb	NP_286010	(yagZ/ecpA) E. coli common pilus structural subunit EcpA [ECP (VF0404)] [Escherichia coli O157:H7 str. EDL933]			FSBL2258	chromosome00001	3680584	3681171	+	yagZ/ecpA	1-588/588	===============	0/0	100	98.47	vfdb	NP_286010	(yagZ/ecpA) E. coli common pilus structural subunit EcpA [ECP (VF0404)] [Escherichia coli O157:H7 str. EDL933]
FSFC2258	chromosome00001	3681228	3681896	+	yagY/ecpB	1-669/669	===============	0/0	100	98.06	vfdb	NP_286009	(yagY/ecpB) E. coli common pilus chaperone EcpB [ECP (VF0404)] [Escherichia coli O157:H7 str. EDL933]			FSBL2258	chromosome00001	3681228	3681896	+	yagY/ecpB	1-669/669	===============	0/0	100	98.06	vfdb	NP_286009	(yagY/ecpB) E. coli common pilus chaperone EcpB [ECP (VF0404)] [Escherichia coli O157:H7 str. EDL933]
FSFC2258	chromosome00001	3681922	3684447	+	yagX/ecpC	1-2526/2526	===============	0/0	100	97.66	vfdb	NP_286008	(yagX/ecpC) E. coli common pilus usher EcpC [ECP (VF0404)] [Escherichia coli O157:H7 str. EDL933]			FSBL2258	chromosome00001	3681922	3684447	+	yagX/ecpC	1-2526/2526	===============	0/0	100	97.66	vfdb	NP_286008	(yagX/ecpC) E. coli common pilus usher EcpC [ECP (VF0404)] [Escherichia coli O157:H7 str. EDL933]
FSFC2258	chromosome00001	3684437	3686080	+	yagW/ecpD	1-1644/1644	===============	0/0	100	99.15	vfdb	NP_286007	(yagW/ecpD) polymerized tip adhesin of ECP fibers [ECP (VF0404)] [Escherichia coli O157:H7 str. EDL933]			FSBL2258	chromosome00001	3684437	3686080	+	yagW/ecpD	1-1644/1644	===============	0/0	100	99.15	vfdb	NP_286007	(yagW/ecpD) polymerized tip adhesin of ECP fibers [ECP (VF0404)] [Escherichia coli O157:H7 str. EDL933]
FSFC2258	chromosome00001	3686004	3686757	+	yagV/ecpE	1-754/756	===============	0/0	99.74	98.41	vfdb	NP_286006	(yagV/ecpE) E. coli common pilus chaperone EcpE [ECP (VF0404)] [Escherichia coli O157:H7 str. EDL933]			FSBL2258	chromosome00001	3686004	3686757	+	yagV/ecpE	1-754/756	===============	0/0	99.74	98.41	vfdb	NP_286006	(yagV/ecpE) E. coli common pilus chaperone EcpE [ECP (VF0404)] [Escherichia coli O157:H7 str. EDL933]
FSFC2258	chromosome00001	3690374	3694505	+	vat	1-4131/4131	========/======	2024-01-01	100	99.69	vfdb	NP_752330	(vat) Haemoglobin protease [Tsh (VF0233)] [Escherichia coli CFT073]			FSBL2258	chromosome00001	3690374	3694505	+	vat	1-4131/4131	========/======	2024-01-01	100	99.69	vfdb	NP_752330	(vat) Haemoglobin protease [Tsh (VF0233)] [Escherichia coli CFT073]
FSFC2258	chromosome00001	4119538	4120449	-	fimH	1-912/912	===============	0/0	100	97.15	vfdb	NP_757248	(fimH) FimH protein precursor [Type 1 fimbriae (VF0221)] [Escherichia coli CFT073]			FSBL2258	chromosome00001	4119538	4120449	-	fimH	1-912/912	===============	0/0	100	97.15	vfdb	NP_757248	(fimH) FimH protein precursor [Type 1 fimbriae (VF0221)] [Escherichia coli CFT073]
FSFC2258	chromosome00001	4120460	4120963	-	fimG	1-504/504	===============	0/0	100	98.02	vfdb	NP_757247	(fimG) FimG protein precursor [Type 1 fimbriae (VF0221)] [Escherichia coli CFT073]			FSBL2258	chromosome00001	4120460	4120963	-	fimG	1-504/504	===============	0/0	100	98.02	vfdb	NP_757247	(fimG) FimG protein precursor [Type 1 fimbriae (VF0221)] [Escherichia coli CFT073]
FSFC2258	chromosome00001	4120976	4121509	-	fimF	1-534/534	===============	0/0	100	97.38	vfdb	NP_757245	(fimF) FimF protein precursor [Type 1 fimbriae (VF0221)] [Escherichia coli CFT073]			FSBL2258	chromosome00001	4120976	4121509	-	fimF	1-534/534	===============	0/0	100	97.38	vfdb	NP_757245	(fimF) FimF protein precursor [Type 1 fimbriae (VF0221)] [Escherichia coli CFT073]
FSFC2258	chromosome00001	4121516	4124152	-	fimD	1-2637/2637	===============	0/0	100	98.26	vfdb	NP_757244	(fimD) Outer membrane usher protein fimD precursor [Type 1 fimbriae (VF0221)] [Escherichia coli CFT073]			FSBL2258	chromosome00001	4121516	4124152	-	fimD	1-2637/2637	===============	0/0	100	98.26	vfdb	NP_757244	(fimD) Outer membrane usher protein fimD precursor [Type 1 fimbriae (VF0221)] [Escherichia coli CFT073]
FSFC2258	chromosome00001	4124219	4124944	-	fimC	1-726/726	===============	0/0	100	98.48	vfdb	NP_757243	(fimC) Chaperone protein fimC precursor [Type 1 fimbriae (VF0221)] [Escherichia coli CFT073]			FSBL2258	chromosome00001	4124219	4124944	-	fimC	1-726/726	===============	0/0	100	98.48	vfdb	NP_757243	(fimC) Chaperone protein fimC precursor [Type 1 fimbriae (VF0221)] [Escherichia coli CFT073]
FSFC2258	chromosome00001	4124981	4125520	-	fimI	1-540/540	===============	0/0	100	98.33	vfdb	NP_757242	(fimI) Fimbrin-like protein fimI precursor [Type 1 fimbriae (VF0221)] [Escherichia coli CFT073]			FSBL2258	chromosome00001	4124981	4125520	-	fimI	1-540/540	===============	0/0	100	98.33	vfdb	NP_757242	(fimI) Fimbrin-like protein fimI precursor [Type 1 fimbriae (VF0221)] [Escherichia coli CFT073]
FSFC2258	chromosome00001	4125585	4126190	-	fimA	1-606/606	===============	0/0	100	92.24	vfdb	NP_757241	(fimA) Type-1 fimbrial protein A chain precursor [Type 1 fimbriae (VF0221)] [Escherichia coli CFT073]			FSBL2258	chromosome00001	4125585	4126190	-	fimA	1-606/606	===============	0/0	100	92.24	vfdb	NP_757241	(fimA) Type-1 fimbrial protein A chain precursor [Type 1 fimbriae (VF0221)] [Escherichia coli CFT073]
FSFC2258	chromosome00001	4126615	4127211	-	fimE	1-597/597	===============	0/0	100	98.66	vfdb	NP_757240	(fimE) Type 1 fimbriae Regulatory protein fimE [Type 1 fimbriae (VF0221)] [Escherichia coli CFT073]			FSBL2258	chromosome00001	4126615	4127211	-	fimE	1-597/597	===============	0/0	100	98.66	vfdb	NP_757240	(fimE) Type 1 fimbriae Regulatory protein fimE [Type 1 fimbriae (VF0221)] [Escherichia coli CFT073]
FSFC2258	chromosome00001	4127689	4128291	-	fimB	1-603/603	===============	0/0	100	98.18	vfdb	NP_757239	(fimB) Type 1 fimbriae Regulatory protein fimB [Type 1 fimbriae (VF0221)] [Escherichia coli CFT073]			FSBL2258	chromosome00001	4127689	4128291	-	fimB	1-603/603	===============	0/0	100	98.18	vfdb	NP_757239	(fimB) Type 1 fimbriae Regulatory protein fimB [Type 1 fimbriae (VF0221)] [Escherichia coli CFT073]
FSFC2258	chromosome00001	4838384	4839812	+	aslA	1-1428/1428	========/======	2024-01-01	100	98.46	vfdb	AAG10151	(aslA) putative arylsulfatase [AslA (VF0238)] [Escherichia coli O18:K1:H7 str. RS218]			FSBL2258	chromosome00001	4838411	4839839	+	aslA	1-1428/1428	========/======	2024-01-01	100	98.46	vfdb	AAG10151	(aslA) putative arylsulfatase [AslA (VF0238)] [Escherichia coli O18:K1:H7 str. RS218]
FSFC2258	plasmid00001	25071	26209	+	senB	2-1140/1140	===============	0/0	99.91	99.74	vfdb	YP_406304	(senB) enterotoxin [ShET2 (VF0258)] [Shigella flexneri 2a str. 301]			FSBL2258	plasmid00001	25071	26209	+	senB	2-1140/1140	===============	0/0	99.91	99.74	vfdb	YP_406304	(senB) enterotoxin [ShET2 (VF0258)] [Shigella flexneri 2a str. 301]

## Sheet: MEGARES
#FILE	SEQUENCE	START	END	STRAND	GENE	COVERAGE	COVERAGE_MAP	GAPS	%COVERAGE	%IDENTITY	DATABASE	ACCESSION	PRODUCT	RESISTANCE		#FILE	SEQUENCE	START	END	STRAND	GENE	COVERAGE	COVERAGE_MAP	GAPS	%COVERAGE	%IDENTITY	DATABASE	ACCESSION	PRODUCT	RESISTANCE
FSFC1386	chromosome00001	121346	121750	-	HNS	1-405/414	===============	0/0	97.83	87.16	megares	MEG_3271	Drugs:Multi-drug_resistance:Multi-drug_RND_efflux_pumps:HNS		Same MEGARES profile	FSBL1386	chromosome00001	29510	30694	-	EMRD	7-1191/1191	========/======	2024-02-02	99.41	80.02	megares	MEG_2729	Multi-compound:Drug_and_biocide_resistance:Drug_and_biocide_MFS_efflux_pumps:EMRD
FSFC1386	chromosome00001	449338	450837	+	KMRA	1-1500/1500	===============	0/0	100	99.53	megares	MEG_3460	Multi-compound:Drug_and_biocide_resistance:Drug_and_biocide_MFS_efflux_pumps:KMRA			FSBL1386	chromosome00001	407762	408394	-	CRP	1-633/633	===============	0/0	100	87.99	megares	MEG_2132	Multi-compound:Drug_and_biocide_resistance:Drug_and_biocide_RND_efflux_regulator:CRP
FSFC1386	chromosome00001	709553	709925	+	MARA	3-375/390	===============	0/0	95.64	81.23	megares	MEG_3662	Multi-compound:Drug_and_biocide_resistance:Drug_and_biocide_RND_efflux_regulator:MARA			FSBL1386	chromosome00001	1163147	1164685	-	EMRB	1-1539/1539	========/======	2024-02-02	99.94	84.16	megares	MEG_2725	Multi-compound:Drug_and_biocide_resistance:Drug_and_biocide_MFS_efflux_pumps:EMRB
FSFC1386	chromosome00001	729989	730992	+	SHV	1-1004/1007	===============	0/0	99.7	99	megares	MEG_6428	Drugs:betalactams:Class_A_betalactamases:SHV			FSBL1386	chromosome00001	1164701	1165873	-	KPN	1-1173/1173	===============	0/0	100	99.32	megares	MEG_3512	Multi-compound:Drug_and_biocide_resistance:Drug_and_biocide_MFS_efflux_pumps:KPN
FSFC1386	chromosome00001	770927	771256	-	KPNF	1-330/330	===============	0/0	100	98.79	megares	MEG_3515	Multi-compound:Drug_and_biocide_resistance:Drug_and_biocide_SMR_efflux_pumps:KPNF			FSBL1386	chromosome00001	1166020	1166529	-	EMRR	1-510/531	===============	0/0	96.05	83.14	megares	MEG_2734	Multi-compound:Drug_and_biocide_resistance:Drug_and_biocide_MFS_efflux_regulator:EMRR
FSFC1386	chromosome00001	771243	771605	-	KPNE	1-363/363	===============	0/0	100	99.17	megares	MEG_3514	Multi-compound:Drug_and_biocide_resistance:Drug_and_biocide_SMR_efflux_pumps:KPNE			FSBL1386	chromosome00001	1210787	1213939	-	OQXB	1-3153/3153	===============	0/0	100	99.43	megares	MEG_4337	Multi-compound:Drug_and_biocide_resistance:Drug_and_biocide_RND_efflux_pumps:OQXB
FSFC1386	chromosome00001	910049	911173	+	OMP37	1-1125/1125	===============	0/0	100	99.47	megares	MEG_4283	Drugs:betalactams:Mutant_porin_proteins:OMP37			FSBL1386	chromosome00001	1213963	1215138	-	OQXA	1-1176/1176	===============	0/0	100	100	megares	MEG_4333	Multi-compound:Drug_and_biocide_resistance:Drug_and_biocide_RND_efflux_pumps:OQXA
FSFC1386	chromosome00001	1251997	1253463	+	PHOR	1-1467/1467	===============	0/0	100	99.8	megares	MEG_5786	Multi-compound:Drug_and_biocide_resistance:Drug_and_biocide_SMR_efflux_regulator:PHOR			FSBL1386	chromosome00001	1402092	1405205	-	ACRD	1-3114/3114	========/======	2024-06-02	99.9	80.17	megares	MEG_407	Multi-compound:Drug_and_biocide_and_metal_resistance:Drug_and_biocide_and_metal_RND_efflux_pumps:ACRD
FSFC1386	chromosome00001	1449774	1451522	-	MSBA	1-1749/1749	===============	0/0	100	80.56	megares	MEG_4061	Drugs:Multi-drug_resistance:Multi-drug_ABC_efflux_pumps:MSBA			FSBL1386	chromosome00001	1581768	1582880	+	KPNO	1-1098/1098	========/======	2015-02-01	100	96.94	megares	MEG_3516	Multi-compound:Drug_and_biocide_resistance:Drug_and_biocide_SMR_efflux_pumps:KPNO
FSFC1386	chromosome00001	1530896	1532128	-	KDEA	1-1233/1233	===============	0/0	100	99.51	megares	MEG_3447	Multi-compound:Drug_and_biocide_resistance:Drug_and_biocide_MFS_efflux_pumps:KDEA			FSBL1386	chromosome00001	1703970	1704682	-	BAER	1-713/723	===============	0/0	98.62	81.49	megares	MEG_1192	Multi-compound:Drug_and_biocide_and_metal_resistance:Drug_and_biocide_and_metal_RND_efflux_regulator:BAER
FSFC1386	chromosome00001	1746148	1748049	+	PBP2	1-1902/1902	===============	0/0	100	81.49	megares	MEG_5400	Drugs:betalactams:Penicillin_binding_protein:PBP2			FSBL1386	chromosome00001	1707571	1710648	-	MDTC	1-3078/3078	===============	0/0	100	81.64	megares	MEG_3749	Multi-compound:Drug_and_biocide_and_metal_resistance:Drug_and_biocide_and_metal_RND_efflux_pumps:MDTC
FSFC1386	chromosome00001	1877693	1878046	-	RAMA	21-375/375	========/======	2024-01-01	94.4	81.13	megares	MEG_6044	Drugs:Multi-drug_resistance:Multi-drug_RND_efflux_regulator:RAMA			FSBL1386	chromosome00001	1710649	1713771	-	MDTB	1-3123/3123	========/======	2024-04-02	99.94	81.18	megares	MEG_3747	Multi-compound:Drug_and_biocide_and_metal_resistance:Drug_and_biocide_and_metal_RND_efflux_pumps:MDTB
FSFC1386	chromosome00001	2013728	2014921	+	ACRA	1-1197/1197	========/======	2024-03-02	99.75	97.91	megares	MEG_400	Multi-compound:Drug_and_biocide_resistance:Drug_and_biocide_RND_efflux_pumps:ACRA			FSBL1386	chromosome00001	1724644	1726467	+	ASMA	1-1824/1824	===============	0/0	100	99.78	megares	MEG_1179	Drugs:Multi-drug_resistance:Multi-drug_RND_efflux_regulator:ASMA
FSFC1386	chromosome00001	2014944	2018088	+	ACRB	1-3148/3150	========/======	2024-05-03	99.81	83.84	megares	MEG_401	Multi-compound:Drug_and_biocide_resistance:Drug_and_biocide_RND_efflux_pumps:ACRB			FSBL1386	chromosome00001	2120579	2120983	-	HNS	1-405/414	===============	0/0	97.83	87.16	megares	MEG_3271	Drugs:Multi-drug_resistance:Multi-drug_RND_efflux_pumps:HNS
FSFC1386	chromosome00001	2143693	2144853	+	AMPH	1-1161/1161	===============	0/0	100	99.48	megares	MEG_730	Drugs:betalactams:Penicillin_binding_protein:AMPH			FSBL1386	chromosome00001	2448571	2450070	+	KMRA	1-1500/1500	===============	0/0	100	99.53	megares	MEG_3460	Multi-compound:Drug_and_biocide_resistance:Drug_and_biocide_MFS_efflux_pumps:KMRA
FSFC1386	chromosome00001	2606436	2606848	-	FOSA	1-413/420	===============	0/0	98.33	93.7	megares	MEG_2991	Drugs:Fosfomycin:Fosfomycin_thiol_transferases:FOSA			FSBL1386	chromosome00001	2708786	2709158	+	MARA	3-375/390	===============	0/0	95.64	81.23	megares	MEG_3662	Multi-compound:Drug_and_biocide_resistance:Drug_and_biocide_RND_efflux_regulator:MARA
FSFC1386	chromosome00001	2936582	2936895	+	SOXS	1-314/324	===============	0/0	96.91	82.17	megares	MEG_6551	Multi-compound:Drug_and_biocide_and_metal_resistance:Drug_and_biocide_and_metal_resistance_regulator:SOXS			FSBL1386	chromosome00001	2729222	2730225	+	SHV	1-1004/1007	===============	0/0	99.7	99	megares	MEG_6428	Drugs:betalactams:Class_A_betalactamases:SHV
FSFC1386	chromosome00001	3233635	3234333	+	CPXAR	1-699/699	===============	0/0	100	99.71	megares	MEG_2116	Multi-compound:Drug_and_biocide_resistance:Drug_and_biocide_RND_efflux_regulator:CPXAR			FSBL1386	chromosome00001	2770160	2770489	-	KPNF	1-330/330	===============	0/0	100	98.79	megares	MEG_3515	Multi-compound:Drug_and_biocide_resistance:Drug_and_biocide_SMR_efflux_pumps:KPNF
FSFC1386	chromosome00001	3234330	3235703	+	CPXAR	1-1374/1374	===============	0/0	100	99.71	megares	MEG_2115	Multi-compound:Drug_and_biocide_resistance:Drug_and_biocide_RND_efflux_regulator:CPXAR			FSBL1386	chromosome00001	2770476	2770838	-	KPNE	1-363/363	===============	0/0	100	99.17	megares	MEG_3514	Multi-compound:Drug_and_biocide_resistance:Drug_and_biocide_SMR_efflux_pumps:KPNE
FSFC1386	chromosome00001	3371439	3372623	-	EMRD	7-1191/1191	========/======	2024-02-02	99.41	80.02	megares	MEG_2729	Multi-compound:Drug_and_biocide_resistance:Drug_and_biocide_MFS_efflux_pumps:EMRD			FSBL1386	chromosome00001	2909282	2910406	+	OMP37	1-1125/1125	===============	0/0	100	99.47	megares	MEG_4283	Drugs:betalactams:Mutant_porin_proteins:OMP37
FSFC1386	chromosome00001	3749691	3750323	-	CRP	1-633/633	===============	0/0	100	87.99	megares	MEG_2132	Multi-compound:Drug_and_biocide_resistance:Drug_and_biocide_RND_efflux_regulator:CRP			FSBL1386	chromosome00001	3251230	3252696	+	PHOR	1-1467/1467	===============	0/0	100	99.8	megares	MEG_5786	Multi-compound:Drug_and_biocide_resistance:Drug_and_biocide_SMR_efflux_regulator:PHOR
FSFC1386	chromosome00001	4505076	4506614	-	EMRB	1-1539/1539	========/======	2024-02-02	99.94	84.16	megares	MEG_2725	Multi-compound:Drug_and_biocide_resistance:Drug_and_biocide_MFS_efflux_pumps:EMRB			FSBL1386	chromosome00001	3449007	3450755	-	MSBA	1-1749/1749	===============	0/0	100	80.56	megares	MEG_4061	Drugs:Multi-drug_resistance:Multi-drug_ABC_efflux_pumps:MSBA
FSFC1386	chromosome00001	4506630	4507802	-	KPN	1-1173/1173	===============	0/0	100	99.32	megares	MEG_3512	Multi-compound:Drug_and_biocide_resistance:Drug_and_biocide_MFS_efflux_pumps:KPN			FSBL1386	chromosome00001	3530129	3531361	-	KDEA	1-1233/1233	===============	0/0	100	99.51	megares	MEG_3447	Multi-compound:Drug_and_biocide_resistance:Drug_and_biocide_MFS_efflux_pumps:KDEA
FSFC1386	chromosome00001	4507949	4508458	-	EMRR	1-510/531	===============	0/0	96.05	83.14	megares	MEG_2734	Multi-compound:Drug_and_biocide_resistance:Drug_and_biocide_MFS_efflux_regulator:EMRR			FSBL1386	chromosome00001	3745381	3747282	+	PBP2	1-1902/1902	===============	0/0	100	81.49	megares	MEG_5400	Drugs:betalactams:Penicillin_binding_protein:PBP2
FSFC1386	chromosome00001	4552716	4555868	-	OQXB	1-3153/3153	===============	0/0	100	99.43	megares	MEG_4337	Multi-compound:Drug_and_biocide_resistance:Drug_and_biocide_RND_efflux_pumps:OQXB			FSBL1386	chromosome00001	3876926	3877279	-	RAMA	21-375/375	========/======	2024-01-01	94.4	81.13	megares	MEG_6044	Drugs:Multi-drug_resistance:Multi-drug_RND_efflux_regulator:RAMA
FSFC1386	chromosome00001	4555892	4557067	-	OQXA	1-1176/1176	===============	0/0	100	100	megares	MEG_4333	Multi-compound:Drug_and_biocide_resistance:Drug_and_biocide_RND_efflux_pumps:OQXA			FSBL1386	chromosome00001	4012961	4014154	+	ACRA	1-1197/1197	========/======	2024-03-02	99.75	97.91	megares	MEG_400	Multi-compound:Drug_and_biocide_resistance:Drug_and_biocide_RND_efflux_pumps:ACRA
FSFC1386	chromosome00001	4744021	4747134	-	ACRD	1-3114/3114	========/======	2024-06-02	99.9	80.17	megares	MEG_407	Multi-compound:Drug_and_biocide_and_metal_resistance:Drug_and_biocide_and_metal_RND_efflux_pumps:ACRD			FSBL1386	chromosome00001	4014177	4017321	+	ACRB	1-3148/3150	========/======	2024-05-03	99.81	83.84	megares	MEG_401	Multi-compound:Drug_and_biocide_resistance:Drug_and_biocide_RND_efflux_pumps:ACRB
FSFC1386	chromosome00001	4923697	4924809	+	KPNO	1-1098/1098	========/======	2015-02-01	100	96.94	megares	MEG_3516	Multi-compound:Drug_and_biocide_resistance:Drug_and_biocide_SMR_efflux_pumps:KPNO			FSBL1386	chromosome00001	4142926	4144086	+	AMPH	1-1161/1161	===============	0/0	100	99.48	megares	MEG_730	Drugs:betalactams:Penicillin_binding_protein:AMPH
FSFC1386	chromosome00001	5045899	5046611	-	BAER	1-713/723	===============	0/0	98.62	81.49	megares	MEG_1192	Multi-compound:Drug_and_biocide_and_metal_resistance:Drug_and_biocide_and_metal_RND_efflux_regulator:BAER			FSBL1386	chromosome00001	4605669	4606081	-	FOSA	1-413/420	===============	0/0	98.33	93.7	megares	MEG_2991	Drugs:Fosfomycin:Fosfomycin_thiol_transferases:FOSA
FSFC1386	chromosome00001	5049500	5052577	-	MDTC	1-3078/3078	===============	0/0	100	81.64	megares	MEG_3749	Multi-compound:Drug_and_biocide_and_metal_resistance:Drug_and_biocide_and_metal_RND_efflux_pumps:MDTC			FSBL1386	chromosome00001	4935815	4936128	+	SOXS	1-314/324	===============	0/0	96.91	82.17	megares	MEG_6551	Multi-compound:Drug_and_biocide_and_metal_resistance:Drug_and_biocide_and_metal_resistance_regulator:SOXS
FSFC1386	chromosome00001	5052578	5055700	-	MDTB	1-3123/3123	========/======	2024-04-02	99.94	81.18	megares	MEG_3747	Multi-compound:Drug_and_biocide_and_metal_resistance:Drug_and_biocide_and_metal_RND_efflux_pumps:MDTB			FSBL1386	chromosome00001	5232868	5233566	+	CPXAR	1-699/699	===============	0/0	100	99.71	megares	MEG_2116	Multi-compound:Drug_and_biocide_resistance:Drug_and_biocide_RND_efflux_regulator:CPXAR
FSFC1386	chromosome00001	5066573	5068396	+	ASMA	1-1824/1824	===============	0/0	100	99.78	megares	MEG_1179	Drugs:Multi-drug_resistance:Multi-drug_RND_efflux_regulator:ASMA			FSBL1386	chromosome00001	5233563	5234936	+	CPXAR	1-1374/1374	===============	0/0	100	99.71	megares	MEG_2115	Multi-compound:Drug_and_biocide_resistance:Drug_and_biocide_RND_efflux_regulator:CPXAR
FSFC1386	plasmid00001	17982	18797	-	SULII	1-816/816	===============	0/0	100	100	megares	MEG_6617	Drugs:Sulfonamides:Sulfonamide-resistant_dihydropteroate_synthases:SULII			FSBL1386	plasmid00001	17982	18797	-	SULII	1-816/816	===============	0/0	100	100	megares	MEG_6617	Drugs:Sulfonamides:Sulfonamide-resistant_dihydropteroate_synthases:SULII
FSFC1386	plasmid00001	24981	25841	-	AAC3	1-861/861	===============	0/0	100	100	megares	MEG_64	Drugs:Aminoglycosides:Aminoglycoside_N-acetyltransferases:AAC3			FSBL1386	plasmid00001	24981	25841	-	AAC3	1-861/861	===============	0/0	100	100	megares	MEG_64	Drugs:Aminoglycosides:Aminoglycoside_N-acetyltransferases:AAC3
FSFC1386	plasmid00001	26005	27250	-	TEM	1-1246/1268	===============	0/0	98.26	99.28	megares	MEG_6875	Drugs:betalactams:Class_A_betalactamases:TEM			FSBL1386	plasmid00001	26005	27250	-	TEM	1-1246/1268	===============	0/0	98.26	99.28	megares	MEG_6875	Drugs:betalactams:Class_A_betalactamases:TEM
FSFC1386	plasmid00001	31035	32329	+	CTX	192-1486/1486	.==============	0/0	87.15	99.69	megares	MEG_2421	Drugs:betalactams:Class_A_betalactamases:CTX			FSBL1386	plasmid00001	31035	32329	+	CTX	192-1486/1486	.==============	0/0	87.15	99.69	megares	MEG_2421	Drugs:betalactams:Class_A_betalactamases:CTX
FSFC1386	plasmid00001	38608	39081	-	DFRA	1-474/474	===============	0/0	100	93.67	megares	MEG_2546	Drugs:Trimethoprim:Dihydrofolate_reductase:DFRA			FSBL1386	plasmid00001	38608	39081	-	DFRA	1-474/474	===============	0/0	100	93.67	megares	MEG_2546	Drugs:Trimethoprim:Dihydrofolate_reductase:DFRA
FSFC1448_LR	contig_1	189837	190241	+	HNS	1-405/414	===============	0/0	97.83	87.16	megares	MEG_3271	Drugs:Multi-drug_resistance:Multi-drug_RND_efflux_pumps:HNS		Same MEGARES profile	FSBL1448_LR	contig_1	74721	76259	-	EMRB	1-1539/1539	========/======	2024-02-02	99.94	84.35	megares	MEG_2725	Multi-compound:Drug_and_biocide_resistance:Drug_and_biocide_MFS_efflux_pumps:EMRB
FSFC1448_LR	contig_1	602673	603615	+	CTX	1-943/943	===============	0/0	100	97.03	megares	MEG_2435	Drugs:betalactams:Class_A_betalactamases:CTX			FSBL1448_LR	contig_1	76275	77447	-	KPN	1-1173/1173	===============	0/0	100	99.23	megares	MEG_3512	Multi-compound:Drug_and_biocide_resistance:Drug_and_biocide_MFS_efflux_pumps:KPN
FSFC1448_LR	contig_1	621672	623495	-	ASMA	1-1824/1824	===============	0/0	100	99.29	megares	MEG_1179	Drugs:Multi-drug_resistance:Multi-drug_RND_efflux_regulator:ASMA			FSBL1448_LR	contig_1	77594	78103	-	EMRR	1-510/531	===============	0/0	96.05	83.14	megares	MEG_2734	Multi-compound:Drug_and_biocide_resistance:Drug_and_biocide_MFS_efflux_regulator:EMRR
FSFC1448_LR	contig_1	634370	637492	+	MDTB	1-3123/3123	========/======	2024-04-02	99.94	81.34	megares	MEG_3747	Multi-compound:Drug_and_biocide_and_metal_resistance:Drug_and_biocide_and_metal_RND_efflux_pumps:MDTB			FSBL1448_LR	contig_1	122375	125527	-	OQXB	1-3153/3153	===============	0/0	100	99.56	megares	MEG_4362	Multi-compound:Drug_and_biocide_resistance:Drug_and_biocide_RND_efflux_pumps:OQXB
FSFC1448_LR	contig_1	637493	640570	+	MDTC	1-3078/3078	===============	0/0	100	81.81	megares	MEG_3749	Multi-compound:Drug_and_biocide_and_metal_resistance:Drug_and_biocide_and_metal_RND_efflux_pumps:MDTC			FSBL1448_LR	contig_1	125551	126726	-	OQXA	1-1176/1176	===============	0/0	100	99.66	megares	MEG_4330	Multi-compound:Drug_and_biocide_resistance:Drug_and_biocide_RND_efflux_pumps:OQXA
FSFC1448_LR	contig_1	643459	644171	+	BAER	1-713/723	===============	0/0	98.62	81.35	megares	MEG_1192	Multi-compound:Drug_and_biocide_and_metal_resistance:Drug_and_biocide_and_metal_RND_efflux_regulator:BAER			FSBL1448_LR	contig_1	339429	342542	-	ACRD	1-3114/3114	========/======	2024-06-02	99.9	80.11	megares	MEG_407	Multi-compound:Drug_and_biocide_and_metal_resistance:Drug_and_biocide_and_metal_RND_efflux_pumps:ACRD
FSFC1448_LR	contig_1	764114	765226	-	KPNO	1-1098/1098	========/======	2015-02-01	100	96.86	megares	MEG_3516	Multi-compound:Drug_and_biocide_resistance:Drug_and_biocide_SMR_efflux_pumps:KPNO			FSBL1448_LR	contig_1	527012	528124	+	KPNO	1-1098/1098	========/======	2015-02-01	100	96.86	megares	MEG_3516	Multi-compound:Drug_and_biocide_resistance:Drug_and_biocide_SMR_efflux_pumps:KPNO
FSFC1448_LR	contig_1	949696	952809	+	ACRD	1-3114/3114	========/======	2024-06-02	99.9	80.11	megares	MEG_407	Multi-compound:Drug_and_biocide_and_metal_resistance:Drug_and_biocide_and_metal_RND_efflux_pumps:ACRD			FSBL1448_LR	contig_1	648070	648782	-	BAER	1-713/723	===============	0/0	98.62	81.35	megares	MEG_1192	Multi-compound:Drug_and_biocide_and_metal_resistance:Drug_and_biocide_and_metal_RND_efflux_regulator:BAER
FSFC1448_LR	contig_1	1165512	1166687	+	OQXA	1-1176/1176	===============	0/0	100	99.66	megares	MEG_4330	Multi-compound:Drug_and_biocide_resistance:Drug_and_biocide_RND_efflux_pumps:OQXA			FSBL1448_LR	contig_1	651671	654748	-	MDTC	1-3078/3078	===============	0/0	100	81.81	megares	MEG_3749	Multi-compound:Drug_and_biocide_and_metal_resistance:Drug_and_biocide_and_metal_RND_efflux_pumps:MDTC
FSFC1448_LR	contig_1	1166711	1169863	+	OQXB	1-3153/3153	===============	0/0	100	99.56	megares	MEG_4362	Multi-compound:Drug_and_biocide_resistance:Drug_and_biocide_RND_efflux_pumps:OQXB			FSBL1448_LR	contig_1	654749	657871	-	MDTB	1-3123/3123	========/======	2024-04-02	99.94	81.34	megares	MEG_3747	Multi-compound:Drug_and_biocide_and_metal_resistance:Drug_and_biocide_and_metal_RND_efflux_pumps:MDTB
FSFC1448_LR	contig_1	1214135	1214644	+	EMRR	1-510/531	===============	0/0	96.05	83.14	megares	MEG_2734	Multi-compound:Drug_and_biocide_resistance:Drug_and_biocide_MFS_efflux_regulator:EMRR			FSBL1448_LR	contig_1	668746	670569	+	ASMA	1-1824/1824	===============	0/0	100	99.29	megares	MEG_1179	Drugs:Multi-drug_resistance:Multi-drug_RND_efflux_regulator:ASMA
FSFC1448_LR	contig_1	1214791	1215963	+	KPN	1-1173/1173	===============	0/0	100	99.23	megares	MEG_3512	Multi-compound:Drug_and_biocide_resistance:Drug_and_biocide_MFS_efflux_pumps:KPN			FSBL1448_LR	contig_1	688626	689568	-	CTX	1-943/943	===============	0/0	100	97.03	megares	MEG_2435	Drugs:betalactams:Class_A_betalactamases:CTX
FSFC1448_LR	contig_1	1215979	1217517	+	EMRB	1-1539/1539	========/======	2024-02-02	99.94	84.35	megares	MEG_2725	Multi-compound:Drug_and_biocide_resistance:Drug_and_biocide_MFS_efflux_pumps:EMRB			FSBL1448_LR	contig_1	1102005	1102409	-	HNS	1-405/414	===============	0/0	97.83	87.16	megares	MEG_3271	Drugs:Multi-drug_resistance:Multi-drug_RND_efflux_pumps:HNS
FSFC1448_LR	contig_1	1924418	1925050	+	CRP	1-633/633	===============	0/0	100	87.68	megares	MEG_2132	Multi-compound:Drug_and_biocide_resistance:Drug_and_biocide_RND_efflux_regulator:CRP			FSBL1448_LR	contig_1	1442376	1443875	+	KMRA	1-1500/1500	===============	0/0	100	99.33	megares	MEG_3460	Multi-compound:Drug_and_biocide_resistance:Drug_and_biocide_MFS_efflux_pumps:KMRA
FSFC1448_LR	contig_1	2440209	2441582	-	CPXAR	1-1374/1374	===============	0/0	100	99.71	megares	MEG_2115	Multi-compound:Drug_and_biocide_resistance:Drug_and_biocide_RND_efflux_regulator:CPXAR			FSBL1448_LR	contig_1	1706281	1706653	+	MARA	3-375/390	===============	0/0	95.64	81.5	megares	MEG_3662	Multi-compound:Drug_and_biocide_resistance:Drug_and_biocide_RND_efflux_regulator:MARA
FSFC1448_LR	contig_1	2441579	2442277	-	CPXAR	1-699/699	===============	0/0	100	99.71	megares	MEG_2116	Multi-compound:Drug_and_biocide_resistance:Drug_and_biocide_RND_efflux_regulator:CPXAR			FSBL1448_LR	contig_1	1716381	1716878	+	DFRA	1-498/498	===============	0/0	100	100	megares	MEG_2551	Drugs:Trimethoprim:Dihydrofolate_reductase:DFRA
FSFC1448_LR	contig_1	2705519	2705832	-	SOXS	1-314/324	===============	0/0	96.91	81.85	megares	MEG_6551	Multi-compound:Drug_and_biocide_and_metal_resistance:Drug_and_biocide_and_metal_resistance_regulator:SOXS			FSBL1448_LR	contig_1	1717276	1718077	+	ANT3-DPRIME	18-819/819	===============	0/0	97.92	99.88	megares	MEG_975	Drugs:Aminoglycosides:Aminoglycoside_O-nucleotidyltransferases:ANT3-DPRIME
FSFC1448_LR	contig_1	3010729	3011148	+	FOSA	1-420/420	===============	0/0	100	96.91	megares	MEG_2991	Drugs:Fosfomycin:Fosfomycin_thiol_transferases:FOSA			FSBL1448_LR	contig_1	1718581	1719548	+	SULI	1-968/968	===============	0/0	100	100	megares	MEG_6615	Drugs:Sulfonamides:Sulfonamide-resistant_dihydropteroate_synthases:SULI
FSFC1448_LR	contig_1	3450765	3451925	-	AMPH	1-1161/1161	===============	0/0	100	99.14	megares	MEG_730	Drugs:betalactams:Penicillin_binding_protein:AMPH			FSBL1448_LR	contig_1	1726043	1726964	-	MPHA	1-921/921	========/======	2024-01-01	100	99.67	megares	MEG_4030	Drugs:MLS:Macrolide_phosphotransferases:MPHA
FSFC1448_LR	contig_1	3577174	3580318	-	ACRB	1-3148/3150	========/======	2024-09-05	99.75	83.88	megares	MEG_401	Multi-compound:Drug_and_biocide_resistance:Drug_and_biocide_RND_efflux_pumps:ACRB			FSBL1448_LR	contig_1	1727941	1728756	+	APH3-PRIME	1-816/816	===============	0/0	100	100	megares	MEG_1079	Drugs:Aminoglycosides:Aminoglycoside_O-phosphotransferases:APH3-PRIME
FSFC1448_LR	contig_1	3580341	3581534	-	ACRA	1-1197/1197	========/======	2024-03-02	99.75	97.91	megares	MEG_400	Multi-compound:Drug_and_biocide_resistance:Drug_and_biocide_RND_efflux_pumps:ACRA			FSBL1448_LR	contig_1	1752806	1753809	+	SHV	1-1004/1007	===============	0/0	99.7	98.81	megares	MEG_6428	Drugs:betalactams:Class_A_betalactamases:SHV
FSFC1448_LR	contig_1	3771356	3771709	+	RAMA	21-375/375	========/======	2024-01-01	94.4	81.13	megares	MEG_6044	Drugs:Multi-drug_resistance:Multi-drug_RND_efflux_regulator:RAMA			FSBL1448_LR	contig_1	1793742	1794071	-	KPNF	1-330/330	===============	0/0	100	100	megares	MEG_3515	Multi-compound:Drug_and_biocide_resistance:Drug_and_biocide_SMR_efflux_pumps:KPNF
FSFC1448_LR	contig_1	3894322	3896223	-	PBP2	1-1902/1902	===============	0/0	100	81.49	megares	MEG_5400	Drugs:betalactams:Penicillin_binding_protein:PBP2			FSBL1448_LR	contig_1	1794058	1794420	-	KPNE	1-363/363	===============	0/0	100	99.17	megares	MEG_3514	Multi-compound:Drug_and_biocide_resistance:Drug_and_biocide_SMR_efflux_pumps:KPNE
FSFC1448_LR	contig_1	4110637	4111869	+	KDEA	1-1233/1233	===============	0/0	100	99.84	megares	MEG_3447	Multi-compound:Drug_and_biocide_resistance:Drug_and_biocide_MFS_efflux_pumps:KDEA			FSBL1448_LR	contig_1	1921226	1922350	+	OMP37	1-1125/1125	===============	0/0	100	99.47	megares	MEG_4283	Drugs:betalactams:Mutant_porin_proteins:OMP37
FSFC1448_LR	contig_1	4225517	4227265	+	MSBA	1-1749/1749	===============	0/0	100	80.5	megares	MEG_4061	Drugs:Multi-drug_resistance:Multi-drug_ABC_efflux_pumps:MSBA			FSBL1448_LR	contig_1	2204067	2205533	+	PHOR	1-1467/1467	===============	0/0	100	99.66	megares	MEG_5786	Multi-compound:Drug_and_biocide_resistance:Drug_and_biocide_SMR_efflux_regulator:PHOR
FSFC1448_LR	contig_1	4415196	4416662	-	PHOR	1-1467/1467	===============	0/0	100	99.66	megares	MEG_5786	Multi-compound:Drug_and_biocide_resistance:Drug_and_biocide_SMR_efflux_regulator:PHOR			FSBL1448_LR	contig_1	2393464	2395212	-	MSBA	1-1749/1749	===============	0/0	100	80.5	megares	MEG_4061	Drugs:Multi-drug_resistance:Multi-drug_ABC_efflux_pumps:MSBA
FSFC1448_LR	contig_1	4698377	4699501	-	OMP37	1-1125/1125	===============	0/0	100	99.38	megares	MEG_4283	Drugs:betalactams:Mutant_porin_proteins:OMP37			FSBL1448_LR	contig_1	2508862	2510094	-	KDEA	1-1233/1233	===============	0/0	100	99.84	megares	MEG_3447	Multi-compound:Drug_and_biocide_resistance:Drug_and_biocide_MFS_efflux_pumps:KDEA
FSFC1448_LR	contig_1	4826306	4826668	+	KPNE	1-363/363	===============	0/0	100	99.17	megares	MEG_3514	Multi-compound:Drug_and_biocide_resistance:Drug_and_biocide_SMR_efflux_pumps:KPNE			FSBL1448_LR	contig_1	2724508	2726409	+	PBP2	1-1902/1902	===============	0/0	100	81.49	megares	MEG_5400	Drugs:betalactams:Penicillin_binding_protein:PBP2
FSFC1448_LR	contig_1	4826655	4826984	+	KPNF	1-330/330	===============	0/0	100	100	megares	MEG_3515	Multi-compound:Drug_and_biocide_resistance:Drug_and_biocide_SMR_efflux_pumps:KPNF			FSBL1448_LR	contig_1	2849023	2849376	-	RAMA	21-375/375	========/======	2024-01-01	94.4	81.13	megares	MEG_6044	Drugs:Multi-drug_resistance:Multi-drug_RND_efflux_regulator:RAMA
FSFC1448_LR	contig_1	4866917	4867920	-	SHV	1-1004/1007	===============	0/0	99.7	98.81	megares	MEG_6428	Drugs:betalactams:Class_A_betalactamases:SHV			FSBL1448_LR	contig_1	3039199	3040392	+	ACRA	1-1197/1197	========/======	2024-03-02	99.75	97.91	megares	MEG_400	Multi-compound:Drug_and_biocide_resistance:Drug_and_biocide_RND_efflux_pumps:ACRA
FSFC1448_LR	contig_1	4891970	4892785	-	APH3-PRIME	1-816/816	===============	0/0	100	100	megares	MEG_1079	Drugs:Aminoglycosides:Aminoglycoside_O-phosphotransferases:APH3-PRIME			FSBL1448_LR	contig_1	3040415	3043559	+	ACRB	1-3148/3150	========/======	2024-09-05	99.75	83.88	megares	MEG_401	Multi-compound:Drug_and_biocide_resistance:Drug_and_biocide_RND_efflux_pumps:ACRB
FSFC1448_LR	contig_1	4893762	4894683	+	MPHA	1-921/921	========/======	2024-01-01	100	99.67	megares	MEG_4030	Drugs:MLS:Macrolide_phosphotransferases:MPHA			FSBL1448_LR	contig_1	3168809	3169969	+	AMPH	1-1161/1161	===============	0/0	100	99.14	megares	MEG_730	Drugs:betalactams:Penicillin_binding_protein:AMPH
FSFC1448_LR	contig_1	4901178	4902145	-	SULI	1-968/968	===============	0/0	100	100	megares	MEG_6615	Drugs:Sulfonamides:Sulfonamide-resistant_dihydropteroate_synthases:SULI			FSBL1448_LR	contig_1	3609588	3610007	-	FOSA	1-420/420	===============	0/0	100	96.91	megares	MEG_2991	Drugs:Fosfomycin:Fosfomycin_thiol_transferases:FOSA
FSFC1448_LR	contig_1	4902649	4903450	-	ANT3-DPRIME	18-819/819	===============	0/0	97.92	99.88	megares	MEG_975	Drugs:Aminoglycosides:Aminoglycoside_O-nucleotidyltransferases:ANT3-DPRIME			FSBL1448_LR	contig_1	3914904	3915217	+	SOXS	1-314/324	===============	0/0	96.91	81.85	megares	MEG_6551	Multi-compound:Drug_and_biocide_and_metal_resistance:Drug_and_biocide_and_metal_resistance_regulator:SOXS
FSFC1448_LR	contig_1	4903848	4904345	-	DFRA	1-498/498	===============	0/0	100	100	megares	MEG_2551	Drugs:Trimethoprim:Dihydrofolate_reductase:DFRA			FSBL1448_LR	contig_1	4178459	4179157	+	CPXAR	1-699/699	===============	0/0	100	99.71	megares	MEG_2116	Multi-compound:Drug_and_biocide_resistance:Drug_and_biocide_RND_efflux_regulator:CPXAR
FSFC1448_LR	contig_1	4914073	4914445	-	MARA	3-375/390	===============	0/0	95.64	81.5	megares	MEG_3662	Multi-compound:Drug_and_biocide_resistance:Drug_and_biocide_RND_efflux_regulator:MARA			FSBL1448_LR	contig_1	4179154	4180527	+	CPXAR	1-1374/1374	===============	0/0	100	99.71	megares	MEG_2115	Multi-compound:Drug_and_biocide_resistance:Drug_and_biocide_RND_efflux_regulator:CPXAR
FSFC1448_LR	contig_1	5176850	5178349	-	KMRA	1-1500/1500	===============	0/0	100	99.33	megares	MEG_3460	Multi-compound:Drug_and_biocide_resistance:Drug_and_biocide_MFS_efflux_pumps:KMRA			FSBL1448_LR	contig_1	4695688	4696320	-	CRP	1-633/633	===============	0/0	100	87.68	megares	MEG_2132	Multi-compound:Drug_and_biocide_resistance:Drug_and_biocide_RND_efflux_regulator:CRP
FSFC1448_LR	contig_2	684	1520	-	APH6	1-837/837	===============	0/0	100	100	megares	MEG_1086	Drugs:Aminoglycosides:Aminoglycoside_O-phosphotransferases:APH6			FSBL1448_LR	contig_2	2659	3601	-	CTX	1-943/943	===============	0/0	100	96.82	megares	MEG_2435	Drugs:betalactams:Class_A_betalactamases:CTX
FSFC1448_LR	contig_2	1520	2347	-	APH3-DPRIME	1-828/828	===============	0/0	100	100	megares	MEG_1019	Drugs:Aminoglycosides:Aminoglycoside_O-phosphotransferases:APH3-DPRIME			FSBL1448_LR	contig_2	103955	104898	-	CTX	1-943/943	========/======	2024-01-01	100	97.78	megares	MEG_2435	Drugs:betalactams:Class_A_betalactamases:CTX
FSFC1448_LR	contig_2	2384	3199	-	SULII	1-816/816	===============	0/0	100	100	megares	MEG_6621	Drugs:Sulfonamides:Sulfonamide-resistant_dihydropteroate_synthases:SULII			FSBL1448_LR	contig_2	149340	150634	-	CTX	192-1486/1486	.==============	0/0	87.15	99.69	megares	MEG_2421	Drugs:betalactams:Class_A_betalactamases:CTX
FSFC1448_LR	contig_2	6906	7742	-	APH6	1-837/837	===============	0/0	100	100	megares	MEG_1086	Drugs:Aminoglycosides:Aminoglycoside_O-phosphotransferases:APH6			FSBL1448_LR	contig_2	154241	155486	+	TEM	1-1246/1268	===============	0/0	98.26	99.28	megares	MEG_6875	Drugs:betalactams:Class_A_betalactamases:TEM
FSFC1448_LR	contig_2	7742	8569	-	APH3-DPRIME	1-828/828	===============	0/0	100	100	megares	MEG_1019	Drugs:Aminoglycosides:Aminoglycoside_O-phosphotransferases:APH3-DPRIME			FSBL1448_LR	contig_2	155610	156470	+	AAC3	1-861/861	===============	0/0	100	100	megares	MEG_44	Drugs:Aminoglycosides:Aminoglycoside_N-acetyltransferases:AAC3
FSFC1448_LR	contig_2	8606	9421	-	SULII	1-816/816	===============	0/0	100	100	megares	MEG_6621	Drugs:Sulfonamides:Sulfonamide-resistant_dihydropteroate_synthases:SULII			FSBL1448_LR	contig_5	3	819	-	SULII	1-816/816	========/======	2024-01-01	100	99.75	megares	MEG_6621	Drugs:Sulfonamides:Sulfonamide-resistant_dihydropteroate_synthases:SULII
FSFC1448_LR	contig_4	80548	81491	-	CTX	1-943/943	========/======	2024-01-01	100	97.78	megares	MEG_2435	Drugs:betalactams:Class_A_betalactamases:CTX			FSBL1448_LR	contig_5	4526	5362	-	APH6	1-837/837	===============	0/0	100	100	megares	MEG_1086	Drugs:Aminoglycosides:Aminoglycoside_O-phosphotransferases:APH6
FSFC1448_LR	contig_4	125933	127227	-	CTX	192-1486/1486	.==============	0/0	87.15	99.69	megares	MEG_2421	Drugs:betalactams:Class_A_betalactamases:CTX			FSBL1448_LR	contig_5	5362	6189	-	APH3-DPRIME	1-828/828	===============	0/0	100	100	megares	MEG_1019	Drugs:Aminoglycosides:Aminoglycoside_O-phosphotransferases:APH3-DPRIME
FSFC1448_LR	contig_4	130834	132079	+	TEM	1-1246/1268	===============	0/0	98.26	99.28	megares	MEG_6875	Drugs:betalactams:Class_A_betalactamases:TEM			FSBL1448_LR	contig_5	6226	7041	-	SULII	1-816/816	===============	0/0	100	100	megares	MEG_6621	Drugs:Sulfonamides:Sulfonamide-resistant_dihydropteroate_synthases:SULII
FSFC1448_LR	contig_4	132203	133063	+	AAC3	1-861/861	===============	0/0	100	100	megares	MEG_44	Drugs:Aminoglycosides:Aminoglycoside_N-acetyltransferases:AAC3			FSBL1448_LR	contig_5	10748	11584	-	APH6	1-837/837	===============	0/0	100	100	megares	MEG_1086	Drugs:Aminoglycosides:Aminoglycoside_O-phosphotransferases:APH6
FSFC1448_LR	contig_4	199894	200836	-	CTX	1-943/943	===============	0/0	100	96.92	megares	MEG_2435	Drugs:betalactams:Class_A_betalactamases:CTX			FSBL1448_LR	contig_5	11584	12410	-	APH3-DPRIME	1-828/828	========/======	2024-01-01	99.88	99.88	megares	MEG_1019	Drugs:Aminoglycosides:Aminoglycoside_O-phosphotransferases:APH3-DPRIME
FSFC2071	chromosome00001	24613	25803	-	EMRD	1-1191/1191	===============	0/0	100	97.56	megares	MEG_2729	Multi-compound:Drug_and_biocide_resistance:Drug_and_biocide_MFS_efflux_pumps:EMRD		Same MEGARES profile	FSBL2071	chromosome00001	223793	224115	-	SOXS	1-323/324	===============	0/0	99.69	98.14	megares	MEG_6551	Multi-compound:Drug_and_biocide_and_metal_resistance:Drug_and_biocide_and_metal_resistance_regulator:SOXS
FSFC2071	chromosome00001	276474	277298	+	GADX	1-825/825	===============	0/0	100	93.7	megares	MEG_3083	Multi-compound:Drug_and_biocide_resistance:Drug_and_biocide_RND_efflux_regulator:GADX			FSBL2071	chromosome00001	252146	253612	-	MDTP	1-1467/1467	===============	0/0	100	98.09	megares	MEG_3765	Multi-compound:Drug_and_biocide_resistance:Drug_and_biocide_RND_efflux_pumps:MDTP
FSFC2071	chromosome00001	277667	278395	+	GADW	1-729/729	===============	0/0	100	99.86	megares	MEG_3082	Multi-compound:Drug_and_biocide_resistance:Drug_and_biocide_RND_efflux_regulator:GADW			FSBL2071	chromosome00001	253609	255660	-	MDTO	1-2052/2052	===============	0/0	100	97.17	megares	MEG_3764	Multi-compound:Drug_and_biocide_resistance:Drug_and_biocide_RND_efflux_pumps:MDTO
FSFC2071	chromosome00001	278758	281871	-	MDTF	1-3114/3114	===============	0/0	100	97.08	megares	MEG_3752	Multi-compound:Drug_and_biocide_resistance:Drug_and_biocide_RND_efflux_pumps:MDTF			FSBL2071	chromosome00001	255660	256691	-	MDTN	1-1032/1032	===============	0/0	100	96.32	megares	MEG_3763	Multi-compound:Drug_and_biocide_resistance:Drug_and_biocide_RND_efflux_pumps:MDTN
FSFC2071	chromosome00001	281896	283053	-	MDTE	1-1158/1158	===============	0/0	100	98.27	megares	MEG_3751	Multi-compound:Drug_and_biocide_resistance:Drug_and_biocide_RND_efflux_pumps:MDTE			FSBL2071	chromosome00001	285914	287557	-	EPTA	1-1644/1644	===============	0/0	100	91.3	megares	MEG_2739	Drugs:Cationic_antimicrobial_peptides:Lipid_A_modification:EPTA
FSFC2071	chromosome00001	452161	452793	-	CRP	1-633/633	===============	0/0	100	99.21	megares	MEG_2132	Multi-compound:Drug_and_biocide_resistance:Drug_and_biocide_RND_efflux_regulator:CRP			FSBL2071	chromosome00001	343399	344532	-	BLAEC	1-1134/1134	===============	0/0	100	99.47	megares	MEG_1275	Drugs:betalactams:Class_C_betalactamases:BLAEC
FSFC2071	chromosome00001	520639	523743	-	ACRF	1-3105/3105	===============	0/0	100	96.59	megares	MEG_409	Multi-compound:Drug_and_biocide_resistance:Drug_and_biocide_RND_efflux_pumps:ACRF			FSBL2071	chromosome00001	596004	597215	-	MDTM	22-1233/1233	===============	0/0	98.3	95.55	megares	MEG_3761	Multi-compound:Drug_and_biocide_resistance:Drug_and_biocide_MFS_efflux_pumps:MDTM
FSFC2071	chromosome00001	523755	524912	-	ACRE	1-1158/1158	===============	0/0	100	98.79	megares	MEG_408	Multi-compound:Drug_and_biocide_resistance:Drug_and_biocide_RND_efflux_pumps:ACRE			FSBL2071	chromosome00001	645028	645897	-	ROBA	1-870/870	===============	0/0	100	99.66	megares	MEG_6082	Multi-compound:Drug_and_biocide_and_metal_resistance:Drug_and_biocide_and_metal_RND_efflux_pumps:ROBA
FSFC2071	chromosome00001	525311	525973	+	ACRS	1-663/663	===============	0/0	100	98.34	megares	MEG_415	Multi-compound:Drug_and_biocide_resistance:Drug_and_biocide_RND_efflux_regulator:ACRS			FSBL2071	chromosome00001	1036971	1038128	-	AMPH	1-1158/1158	===============	0/0	100	97.06	megares	MEG_729	Drugs:betalactams:Penicillin_binding_protein:AMPH
FSFC2071	chromosome00001	726624	727443	+	BACA	1-820/822	===============	0/0	99.76	98.54	megares	MEG_1189	Drugs:Bacitracin:Undecaprenyl_pyrophosphate_phosphatase:BACA			FSBL2071	chromosome00001	1123642	1126791	-	ACRB	1-3150/3150	===============	0/0	100	98.76	megares	MEG_401	Multi-compound:Drug_and_biocide_resistance:Drug_and_biocide_RND_efflux_pumps:ACRB
FSFC2071	chromosome00001	1286299	1287837	-	EMRB	1-1539/1539	===============	0/0	100	98.44	megares	MEG_2725	Multi-compound:Drug_and_biocide_resistance:Drug_and_biocide_MFS_efflux_pumps:EMRB			FSBL2071	chromosome00001	1126814	1128007	-	ACRA	1-1194/1194	===============	0/0	100	99.08	megares	MEG_399	Multi-compound:Drug_and_biocide_resistance:Drug_and_biocide_RND_efflux_pumps:ACRA
FSFC2071	chromosome00001	1287854	1289026	-	EMRA	1-1173/1173	===============	0/0	100	98.04	megares	MEG_2722	Multi-compound:Drug_and_biocide_resistance:Drug_and_biocide_MFS_efflux_pumps:EMRA			FSBL2071	chromosome00001	1291616	1293517	-	PBP2	1-1902/1902	===============	0/0	100	98.69	megares	MEG_5400	Drugs:betalactams:Penicillin_binding_protein:PBP2
FSFC2071	chromosome00001	1289153	1289683	-	EMRR	1-531/531	===============	0/0	100	98.49	megares	MEG_2734	Multi-compound:Drug_and_biocide_resistance:Drug_and_biocide_MFS_efflux_regulator:EMRR			FSBL2071	chromosome00001	1352062	1352734	-	KDPE	1-673/678	===============	0/0	99.26	95.54	megares	MEG_3448	Drugs:Aminoglycosides:Aminoglycoside_efflux_pumps:KDPE
FSFC2071	chromosome00001	1469016	1472129	-	ACRD	1-3114/3114	===============	0/0	100	98.65	megares	MEG_407	Multi-compound:Drug_and_biocide_and_metal_resistance:Drug_and_biocide_and_metal_RND_efflux_pumps:ACRD			FSBL2071	chromosome00001	1506855	1508087	+	MDFA	1-1233/1233	===============	0/0	100	97.89	megares	MEG_3737	Multi-compound:Drug_and_biocide_resistance:Drug_and_biocide_MFS_efflux_pumps:MDFA
FSFC2071	chromosome00001	1560108	1563701	-	EVGS	1-3594/3594	===============	0/0	100	97.39	megares	MEG_2869	Multi-compound:Drug_and_biocide_resistance:Drug_and_biocide_MFS_efflux_regulator:EVGS			FSBL2071	chromosome00001	1586370	1588118	+	MSBA	1-1749/1749	===============	0/0	100	98.06	megares	MEG_4061	Drugs:Multi-drug_resistance:Multi-drug_ABC_efflux_pumps:MSBA
FSFC2071	chromosome00001	1564736	1565899	+	EMRK	1-1164/1164	===============	0/0	100	97.42	megares	MEG_2732	Multi-compound:Drug_and_biocide_resistance:Drug_and_biocide_MFS_efflux_pumps:EMRK			FSBL2071	chromosome00001	1711822	1713048	-	MDTG	1-1227/1227	===============	0/0	100	98.45	megares	MEG_3753	Multi-compound:Drug_and_biocide_resistance:Drug_and_biocide_MFS_efflux_pumps:MDTG
FSFC2071	chromosome00001	1565899	1567437	+	EMRY	1-1539/1539	===============	0/0	100	97.73	megares	MEG_2736	Multi-compound:Drug_and_biocide_resistance:Drug_and_biocide_MFS_efflux_pumps:EMRY			FSBL2071	chromosome00001	1721678	1722886	-	MDTH	1-1209/1209	===============	0/0	100	98.35	megares	MEG_3755	Multi-compound:Drug_and_biocide_resistance:Drug_and_biocide_MFS_efflux_pumps:MDTH
FSFC2071	chromosome00001	1740403	1741371	-	PMRF	1-969/969	===============	0/0	100	97.63	megares	MEG_5801	Drugs:Cationic_antimicrobial_peptides:Lipid_A_modification:PMRF			FSBL2071	chromosome00001	1852862	1853194	+	MVRC	1-333/333	===============	0/0	100	98.8	megares	MEG_4103	Multi-compound:Drug_and_biocide_resistance:Drug_and_biocide_SMR_efflux_pumps:MVRC
FSFC2071	chromosome00001	1795448	1796569	+	KPNO	1-1098/1098	========/======	1936-04-01	99.45	80.32	megares	MEG_3516	Multi-compound:Drug_and_biocide_resistance:Drug_and_biocide_SMR_efflux_pumps:KPNO			FSBL2071	chromosome00001	2002489	2002902	-	HNS	1-414/414	===============	0/0	100	99.28	megares	MEG_3271	Drugs:Multi-drug_resistance:Multi-drug_RND_efflux_pumps:HNS
FSFC2071	chromosome00001	1799600	1801243	+	YOGI	1-1644/1644	===============	0/0	100	97.32	megares	MEG_7842	Multi-compound:Drug_and_biocide_resistance:Drug_and_biocide_ABC_efflux_pumps:YOGI			FSBL2071	chromosome00001	2239027	2239461	+	MARR	1-435/435	===============	0/0	100	97.93	megares	MEG_3663	Multi-compound:Drug_and_biocide_resistance:Drug_and_biocide_RND_efflux_regulator:MARR
FSFC2071	chromosome00001	1824876	1826066	+	BCR	1-1191/1191	===============	0/0	100	96.64	megares	MEG_1210	Multi-compound:Drug_and_biocide_resistance:Drug_and_biocide_MFS_efflux_pumps:BCR			FSBL2071	chromosome00001	2239476	2239865	+	MARA	1-390/390	===============	0/0	100	98.97	megares	MEG_3662	Multi-compound:Drug_and_biocide_resistance:Drug_and_biocide_RND_efflux_regulator:MARA
FSFC2071	chromosome00001	1940849	1941570	-	BAER	1-722/723	===============	0/0	99.86	97.09	megares	MEG_1192	Multi-compound:Drug_and_biocide_and_metal_resistance:Drug_and_biocide_and_metal_RND_efflux_regulator:BAER			FSBL2071	chromosome00001	2270430	2270759	-	MDTI	1-330/330	===============	0/0	100	98.79	megares	MEG_3756	Multi-compound:Drug_and_biocide_resistance:Drug_and_biocide_SMR_efflux_pumps:MDTI
FSFC2071	chromosome00001	1941567	1942970	-	BAES	1-1404/1404	===============	0/0	100	90.6	megares	MEG_1193	Multi-compound:Drug_and_biocide_and_metal_resistance:Drug_and_biocide_and_metal_RND_efflux_regulator:BAES			FSBL2071	chromosome00001	2270746	2271111	-	MDTJ	1-366/366	===============	0/0	100	98.36	megares	MEG_3757	Multi-compound:Drug_and_biocide_resistance:Drug_and_biocide_SMR_efflux_pumps:MDTJ
FSFC2071	chromosome00001	1944383	1947460	-	MDTC	1-3078/3078	===============	0/0	100	93.96	megares	MEG_3749	Multi-compound:Drug_and_biocide_and_metal_resistance:Drug_and_biocide_and_metal_RND_efflux_pumps:MDTC			FSBL2071	chromosome00001	2336701	2338073	+	MDTK	1-1373/1374	===============	0/0	99.93	97.74	megares	MEG_3759	Multi-compound:Drug_and_biocide_resistance:Drug_and_biocide_MATE_efflux_pumps:MDTK
FSFC2071	chromosome00001	1947461	1950583	-	MDTB	1-3123/3123	===============	0/0	100	96.13	megares	MEG_3747	Multi-compound:Drug_and_biocide_and_metal_resistance:Drug_and_biocide_and_metal_RND_efflux_pumps:MDTB			FSBL2071	chromosome00001	2595860	2596192	-	MVRC	1-333/333	===============	0/0	100	92.19	megares	MEG_4103	Multi-compound:Drug_and_biocide_resistance:Drug_and_biocide_SMR_efflux_pumps:MVRC
FSFC2071	chromosome00001	1950583	1951830	-	MDTA	1-1248/1248	===============	0/0	100	95.75	megares	MEG_3746	Multi-compound:Drug_and_biocide_and_metal_resistance:Drug_and_biocide_and_metal_RND_efflux_pumps:MDTA			FSBL2071	chromosome00001	2792676	2793842	-	UGD	1-1167/1167	===============	0/0	100	99.91	megares	MEG_7328	Drugs:Cationic_antimicrobial_peptides:Lipid_A_modification:UGD
FSFC2071	chromosome00001	1964157	1966009	+	ASMA	1-1853/1854	===============	0/0	99.95	97.84	megares	MEG_1180	Drugs:Multi-drug_resistance:Multi-drug_RND_efflux_regulator:ASMA			FSBL2071	chromosome00001	2833335	2835187	-	ASMA	1-1853/1854	===============	0/0	99.95	97.84	megares	MEG_1180	Drugs:Multi-drug_resistance:Multi-drug_RND_efflux_regulator:ASMA
FSFC2071	chromosome00001	2005502	2006668	+	UGD	1-1167/1167	===============	0/0	100	99.91	megares	MEG_7328	Drugs:Cationic_antimicrobial_peptides:Lipid_A_modification:UGD			FSBL2071	chromosome00001	2847514	2848761	+	MDTA	1-1248/1248	===============	0/0	100	95.75	megares	MEG_3746	Multi-compound:Drug_and_biocide_and_metal_resistance:Drug_and_biocide_and_metal_RND_efflux_pumps:MDTA
FSFC2071	chromosome00001	2203173	2203505	+	MVRC	1-333/333	===============	0/0	100	92.19	megares	MEG_4103	Multi-compound:Drug_and_biocide_resistance:Drug_and_biocide_SMR_efflux_pumps:MVRC			FSBL2071	chromosome00001	2848761	2851883	+	MDTB	1-3123/3123	===============	0/0	100	96.13	megares	MEG_3747	Multi-compound:Drug_and_biocide_and_metal_resistance:Drug_and_biocide_and_metal_RND_efflux_pumps:MDTB
FSFC2071	chromosome00001	2461292	2462664	-	MDTK	1-1373/1374	===============	0/0	99.93	97.74	megares	MEG_3759	Multi-compound:Drug_and_biocide_resistance:Drug_and_biocide_MATE_efflux_pumps:MDTK			FSBL2071	chromosome00001	2851884	2854961	+	MDTC	1-3078/3078	===============	0/0	100	93.96	megares	MEG_3749	Multi-compound:Drug_and_biocide_and_metal_resistance:Drug_and_biocide_and_metal_RND_efflux_pumps:MDTC
FSFC2071	chromosome00001	2528254	2528619	+	MDTJ	1-366/366	===============	0/0	100	98.36	megares	MEG_3757	Multi-compound:Drug_and_biocide_resistance:Drug_and_biocide_SMR_efflux_pumps:MDTJ			FSBL2071	chromosome00001	2856374	2857777	+	BAES	1-1404/1404	===============	0/0	100	90.6	megares	MEG_1193	Multi-compound:Drug_and_biocide_and_metal_resistance:Drug_and_biocide_and_metal_RND_efflux_regulator:BAES
FSFC2071	chromosome00001	2528606	2528935	+	MDTI	1-330/330	===============	0/0	100	98.79	megares	MEG_3756	Multi-compound:Drug_and_biocide_resistance:Drug_and_biocide_SMR_efflux_pumps:MDTI			FSBL2071	chromosome00001	2857774	2858495	+	BAER	1-722/723	===============	0/0	99.86	97.09	megares	MEG_1192	Multi-compound:Drug_and_biocide_and_metal_resistance:Drug_and_biocide_and_metal_RND_efflux_regulator:BAER
FSFC2071	chromosome00001	2559500	2559889	-	MARA	1-390/390	===============	0/0	100	98.97	megares	MEG_3662	Multi-compound:Drug_and_biocide_resistance:Drug_and_biocide_RND_efflux_regulator:MARA			FSBL2071	chromosome00001	2973278	2974468	-	BCR	1-1191/1191	===============	0/0	100	96.64	megares	MEG_1210	Multi-compound:Drug_and_biocide_resistance:Drug_and_biocide_MFS_efflux_pumps:BCR
FSFC2071	chromosome00001	2559904	2560338	-	MARR	1-435/435	===============	0/0	100	97.93	megares	MEG_3663	Multi-compound:Drug_and_biocide_resistance:Drug_and_biocide_RND_efflux_regulator:MARR			FSBL2071	chromosome00001	2998101	2999744	-	YOGI	1-1644/1644	===============	0/0	100	97.32	megares	MEG_7842	Multi-compound:Drug_and_biocide_resistance:Drug_and_biocide_ABC_efflux_pumps:YOGI
FSFC2071	chromosome00001	2796463	2796876	+	HNS	1-414/414	===============	0/0	100	99.28	megares	MEG_3271	Drugs:Multi-drug_resistance:Multi-drug_RND_efflux_pumps:HNS			FSBL2071	chromosome00001	3002775	3003896	-	KPNO	1-1098/1098	========/======	1936-04-01	99.45	80.32	megares	MEG_3516	Multi-compound:Drug_and_biocide_resistance:Drug_and_biocide_SMR_efflux_pumps:KPNO
FSFC2071	chromosome00001	2946171	2946503	-	MVRC	1-333/333	===============	0/0	100	98.8	megares	MEG_4103	Multi-compound:Drug_and_biocide_resistance:Drug_and_biocide_SMR_efflux_pumps:MVRC			FSBL2071	chromosome00001	3057973	3058941	+	PMRF	1-969/969	===============	0/0	100	97.63	megares	MEG_5801	Drugs:Cationic_antimicrobial_peptides:Lipid_A_modification:PMRF
FSFC2071	chromosome00001	3076479	3077687	+	MDTH	1-1209/1209	===============	0/0	100	98.35	megares	MEG_3755	Multi-compound:Drug_and_biocide_resistance:Drug_and_biocide_MFS_efflux_pumps:MDTH			FSBL2071	chromosome00001	3231907	3233445	-	EMRY	1-1539/1539	===============	0/0	100	97.73	megares	MEG_2736	Multi-compound:Drug_and_biocide_resistance:Drug_and_biocide_MFS_efflux_pumps:EMRY
FSFC2071	chromosome00001	3086317	3087543	+	MDTG	1-1227/1227	===============	0/0	100	98.45	megares	MEG_3753	Multi-compound:Drug_and_biocide_resistance:Drug_and_biocide_MFS_efflux_pumps:MDTG			FSBL2071	chromosome00001	3233445	3234608	-	EMRK	1-1164/1164	===============	0/0	100	97.42	megares	MEG_2732	Multi-compound:Drug_and_biocide_resistance:Drug_and_biocide_MFS_efflux_pumps:EMRK
FSFC2071	chromosome00001	3211247	3212995	-	MSBA	1-1749/1749	===============	0/0	100	98.06	megares	MEG_4061	Drugs:Multi-drug_resistance:Multi-drug_ABC_efflux_pumps:MSBA			FSBL2071	chromosome00001	3235643	3239236	+	EVGS	1-3594/3594	===============	0/0	100	97.39	megares	MEG_2869	Multi-compound:Drug_and_biocide_resistance:Drug_and_biocide_MFS_efflux_regulator:EVGS
FSFC2071	chromosome00001	3291278	3292510	-	MDFA	1-1233/1233	===============	0/0	100	97.89	megares	MEG_3737	Multi-compound:Drug_and_biocide_resistance:Drug_and_biocide_MFS_efflux_pumps:MDFA			FSBL2071	chromosome00001	3327215	3330328	+	ACRD	1-3114/3114	===============	0/0	100	98.65	megares	MEG_407	Multi-compound:Drug_and_biocide_and_metal_resistance:Drug_and_biocide_and_metal_RND_efflux_pumps:ACRD
FSFC2071	chromosome00001	3446631	3447303	+	KDPE	1-673/678	===============	0/0	99.26	95.54	megares	MEG_3448	Drugs:Aminoglycosides:Aminoglycoside_efflux_pumps:KDPE			FSBL2071	chromosome00001	3509661	3510191	+	EMRR	1-531/531	===============	0/0	100	98.49	megares	MEG_2734	Multi-compound:Drug_and_biocide_resistance:Drug_and_biocide_MFS_efflux_regulator:EMRR
FSFC2071	chromosome00001	3505848	3507749	+	PBP2	1-1902/1902	===============	0/0	100	98.69	megares	MEG_5400	Drugs:betalactams:Penicillin_binding_protein:PBP2			FSBL2071	chromosome00001	3510318	3511490	+	EMRA	1-1173/1173	===============	0/0	100	98.04	megares	MEG_2722	Multi-compound:Drug_and_biocide_resistance:Drug_and_biocide_MFS_efflux_pumps:EMRA
FSFC2071	chromosome00001	3671358	3672551	+	ACRA	1-1194/1194	===============	0/0	100	99.08	megares	MEG_399	Multi-compound:Drug_and_biocide_resistance:Drug_and_biocide_RND_efflux_pumps:ACRA			FSBL2071	chromosome00001	3511507	3513045	+	EMRB	1-1539/1539	===============	0/0	100	98.44	megares	MEG_2725	Multi-compound:Drug_and_biocide_resistance:Drug_and_biocide_MFS_efflux_pumps:EMRB
FSFC2071	chromosome00001	3672574	3675723	+	ACRB	1-3150/3150	===============	0/0	100	98.76	megares	MEG_401	Multi-compound:Drug_and_biocide_resistance:Drug_and_biocide_RND_efflux_pumps:ACRB			FSBL2071	chromosome00001	4071901	4072720	-	BACA	1-820/822	===============	0/0	99.76	98.54	megares	MEG_1189	Drugs:Bacitracin:Undecaprenyl_pyrophosphate_phosphatase:BACA
FSFC2071	chromosome00001	3761237	3762394	+	AMPH	1-1158/1158	===============	0/0	100	97.06	megares	MEG_729	Drugs:betalactams:Penicillin_binding_protein:AMPH			FSBL2071	chromosome00001	4273371	4274033	-	ACRS	1-663/663	===============	0/0	100	98.34	megares	MEG_415	Multi-compound:Drug_and_biocide_resistance:Drug_and_biocide_RND_efflux_regulator:ACRS
FSFC2071	chromosome00001	4153468	4154337	+	ROBA	1-870/870	===============	0/0	100	99.66	megares	MEG_6082	Multi-compound:Drug_and_biocide_and_metal_resistance:Drug_and_biocide_and_metal_RND_efflux_pumps:ROBA			FSBL2071	chromosome00001	4274432	4275589	+	ACRE	1-1158/1158	===============	0/0	100	98.79	megares	MEG_408	Multi-compound:Drug_and_biocide_resistance:Drug_and_biocide_RND_efflux_pumps:ACRE
FSFC2071	chromosome00001	4202150	4203361	+	MDTM	22-1233/1233	===============	0/0	98.3	95.55	megares	MEG_3761	Multi-compound:Drug_and_biocide_resistance:Drug_and_biocide_MFS_efflux_pumps:MDTM			FSBL2071	chromosome00001	4275601	4278705	+	ACRF	1-3105/3105	===============	0/0	100	96.59	megares	MEG_409	Multi-compound:Drug_and_biocide_resistance:Drug_and_biocide_RND_efflux_pumps:ACRF
FSFC2071	chromosome00001	4454833	4455966	+	BLAEC	1-1134/1134	===============	0/0	100	99.47	megares	MEG_1275	Drugs:betalactams:Class_C_betalactamases:BLAEC			FSBL2071	chromosome00001	4346551	4347183	+	CRP	1-633/633	===============	0/0	100	99.21	megares	MEG_2132	Multi-compound:Drug_and_biocide_resistance:Drug_and_biocide_RND_efflux_regulator:CRP
FSFC2071	chromosome00001	4511808	4513451	+	EPTA	1-1644/1644	===============	0/0	100	91.3	megares	MEG_2739	Drugs:Cationic_antimicrobial_peptides:Lipid_A_modification:EPTA			FSBL2071	chromosome00001	4516291	4517448	+	MDTE	1-1158/1158	===============	0/0	100	98.27	megares	MEG_3751	Multi-compound:Drug_and_biocide_resistance:Drug_and_biocide_RND_efflux_pumps:MDTE
FSFC2071	chromosome00001	4542674	4543705	+	MDTN	1-1032/1032	===============	0/0	100	96.32	megares	MEG_3763	Multi-compound:Drug_and_biocide_resistance:Drug_and_biocide_RND_efflux_pumps:MDTN			FSBL2071	chromosome00001	4517473	4520586	+	MDTF	1-3114/3114	===============	0/0	100	97.08	megares	MEG_3752	Multi-compound:Drug_and_biocide_resistance:Drug_and_biocide_RND_efflux_pumps:MDTF
FSFC2071	chromosome00001	4543705	4545756	+	MDTO	1-2052/2052	===============	0/0	100	97.17	megares	MEG_3764	Multi-compound:Drug_and_biocide_resistance:Drug_and_biocide_RND_efflux_pumps:MDTO			FSBL2071	chromosome00001	4520949	4521677	-	GADW	1-729/729	===============	0/0	100	99.86	megares	MEG_3082	Multi-compound:Drug_and_biocide_resistance:Drug_and_biocide_RND_efflux_regulator:GADW
FSFC2071	chromosome00001	4545753	4547219	+	MDTP	1-1467/1467	===============	0/0	100	98.09	megares	MEG_3765	Multi-compound:Drug_and_biocide_resistance:Drug_and_biocide_RND_efflux_pumps:MDTP			FSBL2071	chromosome00001	4522046	4522870	-	GADX	1-825/825	===============	0/0	100	93.7	megares	MEG_3083	Multi-compound:Drug_and_biocide_resistance:Drug_and_biocide_RND_efflux_regulator:GADX
FSFC2071	chromosome00001	4575250	4575572	+	SOXS	1-323/324	===============	0/0	99.69	98.14	megares	MEG_6551	Multi-compound:Drug_and_biocide_and_metal_resistance:Drug_and_biocide_and_metal_resistance_regulator:SOXS			FSBL2071	chromosome00001	4773541	4774731	+	EMRD	1-1191/1191	===============	0/0	100	97.56	megares	MEG_2729	Multi-compound:Drug_and_biocide_resistance:Drug_and_biocide_MFS_efflux_pumps:EMRD
FSFC2071	chromosome00001	4803699	4804397	+	CPXAR	1-699/699	===============	0/0	100	97.85	megares	MEG_2118	Multi-compound:Drug_and_biocide_resistance:Drug_and_biocide_RND_efflux_regulator:CPXAR			FSBL2071	chromosome00001	5046574	5047947	-	CPXAR	1-1374/1374	===============	0/0	100	98.91	megares	MEG_2121	Multi-compound:Drug_and_biocide_resistance:Drug_and_biocide_RND_efflux_regulator:CPXAR
FSFC2071	chromosome00001	4804394	4805767	+	CPXAR	1-1374/1374	===============	0/0	100	98.91	megares	MEG_2121	Multi-compound:Drug_and_biocide_resistance:Drug_and_biocide_RND_efflux_regulator:CPXAR			FSBL2071	chromosome00001	5047944	5048642	-	CPXAR	1-699/699	===============	0/0	100	97.85	megares	MEG_2118	Multi-compound:Drug_and_biocide_resistance:Drug_and_biocide_RND_efflux_regulator:CPXAR
FSFC2071	plasmid00001	46114	47359	-	TEM	1-1246/1268	===============	0/0	98.26	99.36	megares	MEG_6875	Drugs:betalactams:Class_A_betalactamases:TEM			FSBL2071	plasmid00001	46114	47359	-	TEM	1-1246/1268	===============	0/0	98.26	99.36	megares	MEG_6875	Drugs:betalactams:Class_A_betalactamases:TEM
FSFC2071	plasmid00001	48342	49178	-	APH6	1-837/837	===============	0/0	100	100	megares	MEG_1086	Drugs:Aminoglycosides:Aminoglycoside_O-phosphotransferases:APH6			FSBL2071	plasmid00001	48342	49178	-	APH6	1-837/837	===============	0/0	100	100	megares	MEG_1086	Drugs:Aminoglycosides:Aminoglycoside_O-phosphotransferases:APH6
FSFC2071	plasmid00001	49178	50005	-	APH3-DPRIME	1-828/828	===============	0/0	100	100	megares	MEG_1019	Drugs:Aminoglycosides:Aminoglycoside_O-phosphotransferases:APH3-DPRIME			FSBL2071	plasmid00001	49178	50005	-	APH3-DPRIME	1-828/828	===============	0/0	100	100	megares	MEG_1019	Drugs:Aminoglycosides:Aminoglycoside_O-phosphotransferases:APH3-DPRIME
FSFC2071	plasmid00001	50042	50857	-	SULII	1-816/816	===============	0/0	100	100	megares	MEG_6618	Drugs:Sulfonamides:Sulfonamide-resistant_dihydropteroate_synthases:SULII			FSBL2071	plasmid00001	50042	50857	-	SULII	1-816/816	===============	0/0	100	100	megares	MEG_6618	Drugs:Sulfonamides:Sulfonamide-resistant_dihydropteroate_synthases:SULII
FSFC2071	plasmid00001	55518	55991	+	DFRA	1-474/474	===============	0/0	100	100	megares	MEG_2547	Drugs:Trimethoprim:Dihydrofolate_reductase:DFRA			FSBL2071	plasmid00001	55518	55991	+	DFRA	1-474/474	===============	0/0	100	100	megares	MEG_2547	Drugs:Trimethoprim:Dihydrofolate_reductase:DFRA
FSFC2071	plasmid00001	56122	56910	+	ANT3-DPRIME	1-789/789	===============	0/0	100	100	megares	MEG_928	Drugs:Aminoglycosides:Aminoglycoside_O-nucleotidyltransferases:ANT3-DPRIME			FSBL2071	plasmid00001	56122	56910	+	ANT3-DPRIME	1-789/789	===============	0/0	100	100	megares	MEG_928	Drugs:Aminoglycosides:Aminoglycoside_O-nucleotidyltransferases:ANT3-DPRIME
FSFC2071	plasmid00001	57456	58423	+	SULI	1-968/968	===============	0/0	100	100	megares	MEG_6615	Drugs:Sulfonamides:Sulfonamide-resistant_dihydropteroate_synthases:SULI			FSBL2071	plasmid00001	57456	58423	+	SULI	1-968/968	===============	0/0	100	100	megares	MEG_6615	Drugs:Sulfonamides:Sulfonamide-resistant_dihydropteroate_synthases:SULI
FSFC2071	plasmid00001	63449	64370	-	MPHA	1-921/921	========/======	2024-01-01	100	99.67	megares	MEG_4030	Drugs:MLS:Macrolide_phosphotransferases:MPHA			FSBL2071	plasmid00001	63449	64370	-	MPHA	1-921/921	========/======	2024-01-01	100	99.67	megares	MEG_4030	Drugs:MLS:Macrolide_phosphotransferases:MPHA
FSFC2071	plasmid00002	14540	15834	+	CTX	192-1486/1486	.==============	0/0	87.15	99.69	megares	MEG_2421	Drugs:betalactams:Class_A_betalactamases:CTX			FSBL2071	plasmid00002	14540	15834	+	CTX	192-1486/1486	.==============	0/0	87.15	99.69	megares	MEG_2421	Drugs:betalactams:Class_A_betalactamases:CTX
FSFC2112	chromosome00001	29488	30644	-	EMRD	7-1163/1191	========/======	2024-04-04	96.98	80.67	megares	MEG_2729	Multi-compound:Drug_and_biocide_resistance:Drug_and_biocide_MFS_efflux_pumps:EMRD		Same MEGARES profile	FSBL2112	chromosome00001	29488	30644	-	EMRD	7-1163/1191	========/======	2024-04-04	96.98	80.67	megares	MEG_2729	Multi-compound:Drug_and_biocide_resistance:Drug_and_biocide_MFS_efflux_pumps:EMRD
FSFC2112	chromosome00001	416739	417371	-	CRP	1-633/633	===============	0/0	100	88.15	megares	MEG_2132	Multi-compound:Drug_and_biocide_resistance:Drug_and_biocide_RND_efflux_regulator:CRP			FSBL2112	chromosome00001	416739	417371	-	CRP	1-633/633	===============	0/0	100	88.15	megares	MEG_2132	Multi-compound:Drug_and_biocide_resistance:Drug_and_biocide_RND_efflux_regulator:CRP
FSFC2112	chromosome00001	1153887	1155425	-	EMRB	1-1539/1539	========/======	2024-02-02	99.94	84.35	megares	MEG_2725	Multi-compound:Drug_and_biocide_resistance:Drug_and_biocide_MFS_efflux_pumps:EMRB			FSBL2112	chromosome00001	1153897	1155435	-	EMRB	1-1539/1539	========/======	2024-02-02	99.94	84.35	megares	MEG_2725	Multi-compound:Drug_and_biocide_resistance:Drug_and_biocide_MFS_efflux_pumps:EMRB
FSFC2112	chromosome00001	1155441	1156613	-	KPN	1-1173/1173	===============	0/0	100	99.32	megares	MEG_3512	Multi-compound:Drug_and_biocide_resistance:Drug_and_biocide_MFS_efflux_pumps:KPN			FSBL2112	chromosome00001	1155451	1156623	-	KPN	1-1173/1173	===============	0/0	100	99.32	megares	MEG_3512	Multi-compound:Drug_and_biocide_resistance:Drug_and_biocide_MFS_efflux_pumps:KPN
FSFC2112	chromosome00001	1156760	1157269	-	EMRR	1-510/531	===============	0/0	96.05	83.14	megares	MEG_2734	Multi-compound:Drug_and_biocide_resistance:Drug_and_biocide_MFS_efflux_regulator:EMRR			FSBL2112	chromosome00001	1156770	1157279	-	EMRR	1-510/531	===============	0/0	96.05	83.14	megares	MEG_2734	Multi-compound:Drug_and_biocide_resistance:Drug_and_biocide_MFS_efflux_regulator:EMRR
FSFC2112	chromosome00001	1197321	1200473	-	OQXB	1-3153/3153	===============	0/0	100	100	megares	MEG_4339	Multi-compound:Drug_and_biocide_resistance:Drug_and_biocide_RND_efflux_pumps:OQXB			FSBL2112	chromosome00001	1197331	1200483	-	OQXB	1-3153/3153	===============	0/0	100	100	megares	MEG_4339	Multi-compound:Drug_and_biocide_resistance:Drug_and_biocide_RND_efflux_pumps:OQXB
FSFC2112	chromosome00001	1200497	1201672	-	OQXA	1-1176/1176	===============	0/0	100	99.83	megares	MEG_4326	Multi-compound:Drug_and_biocide_resistance:Drug_and_biocide_RND_efflux_pumps:OQXA			FSBL2112	chromosome00001	1200507	1201682	-	OQXA	1-1176/1176	===============	0/0	100	99.83	megares	MEG_4326	Multi-compound:Drug_and_biocide_resistance:Drug_and_biocide_RND_efflux_pumps:OQXA
FSFC2112	chromosome00001	1425179	1428292	-	ACRD	1-3114/3114	========/======	2024-06-02	99.9	80.17	megares	MEG_407	Multi-compound:Drug_and_biocide_and_metal_resistance:Drug_and_biocide_and_metal_RND_efflux_pumps:ACRD			FSBL2112	chromosome00001	1425189	1428302	-	ACRD	1-3114/3114	========/======	2024-06-02	99.9	80.17	megares	MEG_407	Multi-compound:Drug_and_biocide_and_metal_resistance:Drug_and_biocide_and_metal_RND_efflux_pumps:ACRD
FSFC2112	chromosome00001	1604627	1605724	+	KPNO	1-1098/1098	===============	0/0	100	99.91	megares	MEG_3516	Multi-compound:Drug_and_biocide_resistance:Drug_and_biocide_SMR_efflux_pumps:KPNO			FSBL2112	chromosome00001	1604637	1605734	+	KPNO	1-1098/1098	===============	0/0	100	99.91	megares	MEG_3516	Multi-compound:Drug_and_biocide_resistance:Drug_and_biocide_SMR_efflux_pumps:KPNO
FSFC2112	chromosome00001	1731072	1731784	-	BAER	1-713/723	===============	0/0	98.62	81.49	megares	MEG_1192	Multi-compound:Drug_and_biocide_and_metal_resistance:Drug_and_biocide_and_metal_RND_efflux_regulator:BAER			FSBL2112	chromosome00001	1731082	1731794	-	BAER	1-713/723	===============	0/0	98.62	81.49	megares	MEG_1192	Multi-compound:Drug_and_biocide_and_metal_resistance:Drug_and_biocide_and_metal_RND_efflux_regulator:BAER
FSFC2112	chromosome00001	1734673	1737750	-	MDTC	1-3078/3078	===============	0/0	100	81.87	megares	MEG_3749	Multi-compound:Drug_and_biocide_and_metal_resistance:Drug_and_biocide_and_metal_RND_efflux_pumps:MDTC			FSBL2112	chromosome00001	1734683	1737760	-	MDTC	1-3078/3078	===============	0/0	100	81.87	megares	MEG_3749	Multi-compound:Drug_and_biocide_and_metal_resistance:Drug_and_biocide_and_metal_RND_efflux_pumps:MDTC
FSFC2112	chromosome00001	1737751	1740873	-	MDTB	1-3123/3123	========/======	2024-04-02	99.94	81.15	megares	MEG_3747	Multi-compound:Drug_and_biocide_and_metal_resistance:Drug_and_biocide_and_metal_RND_efflux_pumps:MDTB			FSBL2112	chromosome00001	1737761	1740883	-	MDTB	1-3123/3123	========/======	2024-04-02	99.94	81.15	megares	MEG_3747	Multi-compound:Drug_and_biocide_and_metal_resistance:Drug_and_biocide_and_metal_RND_efflux_pumps:MDTB
FSFC2112	chromosome00001	1751747	1753570	+	ASMA	1-1824/1824	===============	0/0	100	99.45	megares	MEG_1179	Drugs:Multi-drug_resistance:Multi-drug_RND_efflux_regulator:ASMA			FSBL2112	chromosome00001	1751757	1753580	+	ASMA	1-1824/1824	===============	0/0	100	99.45	megares	MEG_1179	Drugs:Multi-drug_resistance:Multi-drug_RND_efflux_regulator:ASMA
FSFC2112	chromosome00001	2217380	2217784	-	HNS	1-405/414	===============	0/0	97.83	87.16	megares	MEG_3271	Drugs:Multi-drug_resistance:Multi-drug_RND_efflux_pumps:HNS			FSBL2112	chromosome00001	2217390	2217794	-	HNS	1-405/414	===============	0/0	97.83	87.16	megares	MEG_3271	Drugs:Multi-drug_resistance:Multi-drug_RND_efflux_pumps:HNS
FSFC2112	chromosome00001	2562402	2563901	+	KMRA	1-1500/1500	===============	0/0	100	99.47	megares	MEG_3460	Multi-compound:Drug_and_biocide_resistance:Drug_and_biocide_MFS_efflux_pumps:KMRA			FSBL2112	chromosome00001	2562412	2563911	+	KMRA	1-1500/1500	===============	0/0	100	99.47	megares	MEG_3460	Multi-compound:Drug_and_biocide_resistance:Drug_and_biocide_MFS_efflux_pumps:KMRA
FSFC2112	chromosome00001	2810300	2810672	+	MARA	3-375/390	===============	0/0	95.64	81.5	megares	MEG_3662	Multi-compound:Drug_and_biocide_resistance:Drug_and_biocide_RND_efflux_regulator:MARA			FSBL2112	chromosome00001	2810310	2810682	+	MARA	3-375/390	===============	0/0	95.64	81.5	megares	MEG_3662	Multi-compound:Drug_and_biocide_resistance:Drug_and_biocide_RND_efflux_regulator:MARA
FSFC2112	chromosome00001	2830735	2831738	+	SHV	1-1004/1007	===============	0/0	99.7	98.9	megares	MEG_6428	Drugs:betalactams:Class_A_betalactamases:SHV			FSBL2112	chromosome00001	2830745	2831748	+	SHV	1-1004/1007	===============	0/0	99.7	98.9	megares	MEG_6428	Drugs:betalactams:Class_A_betalactamases:SHV
FSFC2112	chromosome00001	2871662	2871991	-	KPNF	1-330/330	===============	0/0	100	100	megares	MEG_3515	Multi-compound:Drug_and_biocide_resistance:Drug_and_biocide_SMR_efflux_pumps:KPNF			FSBL2112	chromosome00001	2871672	2872001	-	KPNF	1-330/330	===============	0/0	100	100	megares	MEG_3515	Multi-compound:Drug_and_biocide_resistance:Drug_and_biocide_SMR_efflux_pumps:KPNF
FSFC2112	chromosome00001	2871978	2872340	-	KPNE	1-363/363	===============	0/0	100	99.17	megares	MEG_3514	Multi-compound:Drug_and_biocide_resistance:Drug_and_biocide_SMR_efflux_pumps:KPNE			FSBL2112	chromosome00001	2871988	2872350	-	KPNE	1-363/363	===============	0/0	100	99.17	megares	MEG_3514	Multi-compound:Drug_and_biocide_resistance:Drug_and_biocide_SMR_efflux_pumps:KPNE
FSFC2112	chromosome00001	3010870	3012024	+	OMP37	1-1125/1125	========/======	1932-07-01	99.91	95.16	megares	MEG_4283	Drugs:betalactams:Mutant_porin_proteins:OMP37			FSBL2112	chromosome00001	3010880	3012034	+	OMP37	1-1125/1125	========/======	1932-07-01	99.91	95.16	megares	MEG_4283	Drugs:betalactams:Mutant_porin_proteins:OMP37
FSFC2112	chromosome00001	3337469	3338935	+	PHOR	1-1467/1467	===============	0/0	100	99.8	megares	MEG_5786	Multi-compound:Drug_and_biocide_resistance:Drug_and_biocide_SMR_efflux_regulator:PHOR			FSBL2112	chromosome00001	3337530	3338996	+	PHOR	1-1467/1467	===============	0/0	100	99.8	megares	MEG_5786	Multi-compound:Drug_and_biocide_resistance:Drug_and_biocide_SMR_efflux_regulator:PHOR
FSFC2112	chromosome00001	3538386	3540134	-	MSBA	1-1749/1749	===============	0/0	100	80.56	megares	MEG_4061	Drugs:Multi-drug_resistance:Multi-drug_ABC_efflux_pumps:MSBA			FSBL2112	chromosome00001	3538447	3540195	-	MSBA	1-1749/1749	===============	0/0	100	80.56	megares	MEG_4061	Drugs:Multi-drug_resistance:Multi-drug_ABC_efflux_pumps:MSBA
FSFC2112	chromosome00001	3619492	3620724	-	KDEA	1-1233/1233	===============	0/0	100	100	megares	MEG_3447	Multi-compound:Drug_and_biocide_resistance:Drug_and_biocide_MFS_efflux_pumps:KDEA			FSBL2112	chromosome00001	3619553	3620785	-	KDEA	1-1233/1233	===============	0/0	100	100	megares	MEG_3447	Multi-compound:Drug_and_biocide_resistance:Drug_and_biocide_MFS_efflux_pumps:KDEA
FSFC2112	chromosome00001	3834935	3836836	+	PBP2	1-1902/1902	===============	0/0	100	81.33	megares	MEG_5400	Drugs:betalactams:Penicillin_binding_protein:PBP2			FSBL2112	chromosome00001	3834996	3836897	+	PBP2	1-1902/1902	===============	0/0	100	81.33	megares	MEG_5400	Drugs:betalactams:Penicillin_binding_protein:PBP2
FSFC2112	chromosome00001	3968586	3968939	-	RAMA	21-375/375	========/======	2024-01-01	94.4	81.13	megares	MEG_6044	Drugs:Multi-drug_resistance:Multi-drug_RND_efflux_regulator:RAMA			FSBL2112	chromosome00001	3968647	3969000	-	RAMA	21-375/375	========/======	2024-01-01	94.4	81.13	megares	MEG_6044	Drugs:Multi-drug_resistance:Multi-drug_RND_efflux_regulator:RAMA
FSFC2112	chromosome00001	4150040	4151233	+	ACRA	1-1197/1197	========/======	2024-03-02	99.75	97.74	megares	MEG_400	Multi-compound:Drug_and_biocide_resistance:Drug_and_biocide_RND_efflux_pumps:ACRA			FSBL2112	chromosome00001	4150101	4151294	+	ACRA	1-1197/1197	========/======	2024-03-02	99.75	97.74	megares	MEG_400	Multi-compound:Drug_and_biocide_resistance:Drug_and_biocide_RND_efflux_pumps:ACRA
FSFC2112	chromosome00001	4151256	4154400	+	ACRB	1-3148/3150	========/======	2024-09-05	99.75	83.78	megares	MEG_401	Multi-compound:Drug_and_biocide_resistance:Drug_and_biocide_RND_efflux_pumps:ACRB			FSBL2112	chromosome00001	4151317	4154461	+	ACRB	1-3148/3150	========/======	2024-09-05	99.75	83.78	megares	MEG_401	Multi-compound:Drug_and_biocide_resistance:Drug_and_biocide_RND_efflux_pumps:ACRB
FSFC2112	chromosome00001	4279973	4281133	+	AMPH	1-1161/1161	===============	0/0	100	99.91	megares	MEG_730	Drugs:betalactams:Penicillin_binding_protein:AMPH			FSBL2112	chromosome00001	4280034	4281194	+	AMPH	1-1161/1161	===============	0/0	100	99.91	megares	MEG_730	Drugs:betalactams:Penicillin_binding_protein:AMPH
FSFC2112	chromosome00001	4738535	4738954	-	FOSA	1-420/420	===============	0/0	100	99.76	megares	MEG_2993	Drugs:Fosfomycin:Fosfomycin_thiol_transferases:FOSA			FSBL2112	chromosome00001	4738596	4739015	-	FOSA	1-420/420	===============	0/0	100	99.76	megares	MEG_2993	Drugs:Fosfomycin:Fosfomycin_thiol_transferases:FOSA
FSFC2112	chromosome00001	5082882	5083195	+	SOXS	1-314/324	===============	0/0	96.91	82.17	megares	MEG_6551	Multi-compound:Drug_and_biocide_and_metal_resistance:Drug_and_biocide_and_metal_resistance_regulator:SOXS			FSBL2112	chromosome00001	5082943	5083256	+	SOXS	1-314/324	===============	0/0	96.91	82.17	megares	MEG_6551	Multi-compound:Drug_and_biocide_and_metal_resistance:Drug_and_biocide_and_metal_resistance_regulator:SOXS
FSFC2112	chromosome00001	5375042	5375740	+	CPXAR	1-699/699	===============	0/0	100	99.57	megares	MEG_2116	Multi-compound:Drug_and_biocide_resistance:Drug_and_biocide_RND_efflux_regulator:CPXAR			FSBL2112	chromosome00001	5375103	5375801	+	CPXAR	1-699/699	===============	0/0	100	99.57	megares	MEG_2116	Multi-compound:Drug_and_biocide_resistance:Drug_and_biocide_RND_efflux_regulator:CPXAR
FSFC2112	chromosome00001	5375737	5377110	+	CPXAR	1-1374/1374	===============	0/0	100	99.13	megares	MEG_2115	Multi-compound:Drug_and_biocide_resistance:Drug_and_biocide_RND_efflux_regulator:CPXAR			FSBL2112	chromosome00001	5375798	5377171	+	CPXAR	1-1374/1374	===============	0/0	100	99.13	megares	MEG_2115	Multi-compound:Drug_and_biocide_resistance:Drug_and_biocide_RND_efflux_regulator:CPXAR
FSFC2112	plasmid00001	7171	7986	+	SULII	1-816/816	===============	0/0	100	100	megares	MEG_6617	Drugs:Sulfonamides:Sulfonamide-resistant_dihydropteroate_synthases:SULII			FSBL2112	plasmid00001	7171	7986	+	SULII	1-816/816	===============	0/0	100	100	megares	MEG_6617	Drugs:Sulfonamides:Sulfonamide-resistant_dihydropteroate_synthases:SULII
FSFC2112	plasmid00001	13279	13920	+	CATA	1-642/642	===============	0/0	100	100	megares	MEG_1568	Drugs:Phenicol:Chloramphenicol_acetyltransferases:CATA			FSBL2112	plasmid00001	13279	13920	+	CATA	1-642/642	===============	0/0	100	100	megares	MEG_1568	Drugs:Phenicol:Chloramphenicol_acetyltransferases:CATA
FSFC2112	plasmid00001	15029	15889	-	AAC3	1-861/861	===============	0/0	100	100	megares	MEG_64	Drugs:Aminoglycosides:Aminoglycoside_N-acetyltransferases:AAC3			FSBL2112	plasmid00001	16129	16989	-	AAC3	1-861/861	===============	0/0	100	100	megares	MEG_64	Drugs:Aminoglycosides:Aminoglycoside_N-acetyltransferases:AAC3
FSFC2112	plasmid00001	16053	17298	-	TEM	1-1246/1268	===============	0/0	98.26	99.28	megares	MEG_6875	Drugs:betalactams:Class_A_betalactamases:TEM			FSBL2112	plasmid00001	17153	18398	-	TEM	1-1246/1268	===============	0/0	98.26	99.28	megares	MEG_6875	Drugs:betalactams:Class_A_betalactamases:TEM
FSFC2112	plasmid00001	19705	20999	+	CTX	192-1486/1486	.==============	0/0	87.15	99.69	megares	MEG_2421	Drugs:betalactams:Class_A_betalactamases:CTX			FSBL2112	plasmid00001	20805	22099	+	CTX	192-1486/1486	.==============	0/0	87.15	99.69	megares	MEG_2421	Drugs:betalactams:Class_A_betalactamases:CTX
FSFC2112	plasmid00001	27278	27751	-	DFRA	1-474/474	===============	0/0	100	93.67	megares	MEG_2546	Drugs:Trimethoprim:Dihydrofolate_reductase:DFRA			FSBL2112	plasmid00001	28378	28851	-	DFRA	1-474/474	===============	0/0	100	93.67	megares	MEG_2546	Drugs:Trimethoprim:Dihydrofolate_reductase:DFRA
FSFC2130	chromosome00001	29453	30637	-	EMRD	7-1191/1191	========/======	2024-02-02	99.41	80.1	megares	MEG_2729	Multi-compound:Drug_and_biocide_resistance:Drug_and_biocide_MFS_efflux_pumps:EMRD		Same MEGARES profile	FSBL2130	chromosome00001	29453	30637	-	EMRD	7-1191/1191	========/======	2024-02-02	99.41	80.1	megares	MEG_2729	Multi-compound:Drug_and_biocide_resistance:Drug_and_biocide_MFS_efflux_pumps:EMRD
FSFC2130	chromosome00001	408647	409279	-	CRP	1-633/633	===============	0/0	100	87.84	megares	MEG_2132	Multi-compound:Drug_and_biocide_resistance:Drug_and_biocide_RND_efflux_regulator:CRP			FSBL2130	chromosome00001	408647	409279	-	CRP	1-633/633	===============	0/0	100	87.84	megares	MEG_2132	Multi-compound:Drug_and_biocide_resistance:Drug_and_biocide_RND_efflux_regulator:CRP
FSFC2130	chromosome00001	1099330	1100868	-	EMRB	1-1539/1539	========/======	2024-02-02	99.94	84.29	megares	MEG_2725	Multi-compound:Drug_and_biocide_resistance:Drug_and_biocide_MFS_efflux_pumps:EMRB			FSBL2130	chromosome00001	1099330	1100868	-	EMRB	1-1539/1539	========/======	2024-02-02	99.94	84.29	megares	MEG_2725	Multi-compound:Drug_and_biocide_resistance:Drug_and_biocide_MFS_efflux_pumps:EMRB
FSFC2130	chromosome00001	1100884	1102056	-	KPN	1-1173/1173	===============	0/0	100	98.89	megares	MEG_3512	Multi-compound:Drug_and_biocide_resistance:Drug_and_biocide_MFS_efflux_pumps:KPN			FSBL2130	chromosome00001	1100884	1102056	-	KPN	1-1173/1173	===============	0/0	100	98.89	megares	MEG_3512	Multi-compound:Drug_and_biocide_resistance:Drug_and_biocide_MFS_efflux_pumps:KPN
FSFC2130	chromosome00001	1102203	1102712	-	EMRR	1-510/531	===============	0/0	96.05	83.53	megares	MEG_2734	Multi-compound:Drug_and_biocide_resistance:Drug_and_biocide_MFS_efflux_regulator:EMRR			FSBL2130	chromosome00001	1102203	1102712	-	EMRR	1-510/531	===============	0/0	96.05	83.53	megares	MEG_2734	Multi-compound:Drug_and_biocide_resistance:Drug_and_biocide_MFS_efflux_regulator:EMRR
FSFC2130	chromosome00001	1146982	1150134	-	OQXB	1-3153/3153	===============	0/0	100	99.27	megares	MEG_4355	Multi-compound:Drug_and_biocide_resistance:Drug_and_biocide_RND_efflux_pumps:OQXB			FSBL2130	chromosome00001	1146982	1150134	-	OQXB	1-3153/3153	===============	0/0	100	99.27	megares	MEG_4355	Multi-compound:Drug_and_biocide_resistance:Drug_and_biocide_RND_efflux_pumps:OQXB
FSFC2130	chromosome00001	1150158	1151333	-	OQXA	1-1176/1176	===============	0/0	100	99.66	megares	MEG_4330	Multi-compound:Drug_and_biocide_resistance:Drug_and_biocide_RND_efflux_pumps:OQXA			FSBL2130	chromosome00001	1150158	1151333	-	OQXA	1-1176/1176	===============	0/0	100	99.66	megares	MEG_4330	Multi-compound:Drug_and_biocide_resistance:Drug_and_biocide_RND_efflux_pumps:OQXA
FSFC2130	chromosome00001	1309877	1312990	-	ACRD	1-3114/3114	========/======	2024-06-02	99.9	80.11	megares	MEG_407	Multi-compound:Drug_and_biocide_and_metal_resistance:Drug_and_biocide_and_metal_RND_efflux_pumps:ACRD			FSBL2130	chromosome00001	1309877	1312990	-	ACRD	1-3114/3114	========/======	2024-06-02	99.9	80.11	megares	MEG_407	Multi-compound:Drug_and_biocide_and_metal_resistance:Drug_and_biocide_and_metal_RND_efflux_pumps:ACRD
FSFC2130	chromosome00001	1530588	1531682	+	KPNO	1-1098/1098	========/======	2024-03-01	99.73	94.54	megares	MEG_3516	Multi-compound:Drug_and_biocide_resistance:Drug_and_biocide_SMR_efflux_pumps:KPNO			FSBL2130	chromosome00001	1530588	1531682	+	KPNO	1-1098/1098	========/======	2024-03-01	99.73	94.54	megares	MEG_3516	Multi-compound:Drug_and_biocide_resistance:Drug_and_biocide_SMR_efflux_pumps:KPNO
FSFC2130	chromosome00001	1665832	1666544	-	BAER	1-713/723	===============	0/0	98.62	81.63	megares	MEG_1192	Multi-compound:Drug_and_biocide_and_metal_resistance:Drug_and_biocide_and_metal_RND_efflux_regulator:BAER			FSBL2130	chromosome00001	1665832	1666544	-	BAER	1-713/723	===============	0/0	98.62	81.63	megares	MEG_1192	Multi-compound:Drug_and_biocide_and_metal_resistance:Drug_and_biocide_and_metal_RND_efflux_regulator:BAER
FSFC2130	chromosome00001	1669433	1672510	-	MDTC	1-3078/3078	===============	0/0	100	81.77	megares	MEG_3749	Multi-compound:Drug_and_biocide_and_metal_resistance:Drug_and_biocide_and_metal_RND_efflux_pumps:MDTC			FSBL2130	chromosome00001	1669433	1672510	-	MDTC	1-3078/3078	===============	0/0	100	81.77	megares	MEG_3749	Multi-compound:Drug_and_biocide_and_metal_resistance:Drug_and_biocide_and_metal_RND_efflux_pumps:MDTC
FSFC2130	chromosome00001	1672511	1675633	-	MDTB	1-3123/3123	========/======	2024-04-02	99.94	81.12	megares	MEG_3747	Multi-compound:Drug_and_biocide_and_metal_resistance:Drug_and_biocide_and_metal_RND_efflux_pumps:MDTB			FSBL2130	chromosome00001	1672511	1675633	-	MDTB	1-3123/3123	========/======	2024-04-02	99.94	81.12	megares	MEG_3747	Multi-compound:Drug_and_biocide_and_metal_resistance:Drug_and_biocide_and_metal_RND_efflux_pumps:MDTB
FSFC2130	chromosome00001	1686509	1688332	+	ASMA	1-1824/1824	===============	0/0	100	99.29	megares	MEG_1179	Drugs:Multi-drug_resistance:Multi-drug_RND_efflux_regulator:ASMA			FSBL2130	chromosome00001	1686509	1688332	+	ASMA	1-1824/1824	===============	0/0	100	99.29	megares	MEG_1179	Drugs:Multi-drug_resistance:Multi-drug_RND_efflux_regulator:ASMA
FSFC2130	chromosome00001	2130633	2131037	-	HNS	1-405/414	===============	0/0	97.83	86.91	megares	MEG_3271	Drugs:Multi-drug_resistance:Multi-drug_RND_efflux_pumps:HNS			FSBL2130	chromosome00001	2130633	2131037	-	HNS	1-405/414	===============	0/0	97.83	86.91	megares	MEG_3271	Drugs:Multi-drug_resistance:Multi-drug_RND_efflux_pumps:HNS
FSFC2130	chromosome00001	2482488	2483987	+	KMRA	1-1500/1500	===============	0/0	100	99.47	megares	MEG_3460	Multi-compound:Drug_and_biocide_resistance:Drug_and_biocide_MFS_efflux_pumps:KMRA			FSBL2130	chromosome00001	2482488	2483987	+	KMRA	1-1500/1500	===============	0/0	100	99.47	megares	MEG_3460	Multi-compound:Drug_and_biocide_resistance:Drug_and_biocide_MFS_efflux_pumps:KMRA
FSFC2130	chromosome00001	2753893	2754265	+	MARA	3-375/390	===============	0/0	95.64	81.23	megares	MEG_3662	Multi-compound:Drug_and_biocide_resistance:Drug_and_biocide_RND_efflux_regulator:MARA			FSBL2130	chromosome00001	2753893	2754265	+	MARA	3-375/390	===============	0/0	95.64	81.23	megares	MEG_3662	Multi-compound:Drug_and_biocide_resistance:Drug_and_biocide_RND_efflux_regulator:MARA
FSFC2130	chromosome00001	2774328	2775331	+	SHV	1-1004/1007	===============	0/0	99.7	98.41	megares	MEG_6428	Drugs:betalactams:Class_A_betalactamases:SHV			FSBL2130	chromosome00001	2774328	2775331	+	SHV	1-1004/1007	===============	0/0	99.7	98.41	megares	MEG_6428	Drugs:betalactams:Class_A_betalactamases:SHV
FSFC2130	chromosome00001	2815264	2815593	-	KPNF	1-330/330	===============	0/0	100	99.39	megares	MEG_3515	Multi-compound:Drug_and_biocide_resistance:Drug_and_biocide_SMR_efflux_pumps:KPNF			FSBL2130	chromosome00001	2815264	2815593	-	KPNF	1-330/330	===============	0/0	100	99.39	megares	MEG_3515	Multi-compound:Drug_and_biocide_resistance:Drug_and_biocide_SMR_efflux_pumps:KPNF
FSFC2130	chromosome00001	2815580	2815942	-	KPNE	1-363/363	===============	0/0	100	99.17	megares	MEG_3514	Multi-compound:Drug_and_biocide_resistance:Drug_and_biocide_SMR_efflux_pumps:KPNE			FSBL2130	chromosome00001	2815580	2815942	-	KPNE	1-363/363	===============	0/0	100	99.17	megares	MEG_3514	Multi-compound:Drug_and_biocide_resistance:Drug_and_biocide_SMR_efflux_pumps:KPNE
FSFC2130	chromosome00001	2945322	2946476	+	OMP37	1-1125/1125	========/======	1932-07-01	99.91	95.33	megares	MEG_4283	Drugs:betalactams:Mutant_porin_proteins:OMP37			FSBL2130	chromosome00001	2945322	2946476	+	OMP37	1-1125/1125	========/======	1932-07-01	99.91	95.33	megares	MEG_4283	Drugs:betalactams:Mutant_porin_proteins:OMP37
FSFC2130	chromosome00001	3211653	3213119	+	PHOR	1-1467/1467	===============	0/0	100	99.86	megares	MEG_5786	Multi-compound:Drug_and_biocide_resistance:Drug_and_biocide_SMR_efflux_regulator:PHOR			FSBL2130	chromosome00001	3211653	3213119	+	PHOR	1-1467/1467	===============	0/0	100	99.86	megares	MEG_5786	Multi-compound:Drug_and_biocide_resistance:Drug_and_biocide_SMR_efflux_regulator:PHOR
FSFC2130	chromosome00001	3447517	3449265	-	MSBA	1-1749/1749	===============	0/0	100	80.5	megares	MEG_4061	Drugs:Multi-drug_resistance:Multi-drug_ABC_efflux_pumps:MSBA			FSBL2130	chromosome00001	3447517	3449265	-	MSBA	1-1749/1749	===============	0/0	100	80.5	megares	MEG_4061	Drugs:Multi-drug_resistance:Multi-drug_ABC_efflux_pumps:MSBA
FSFC2130	chromosome00001	3530322	3531554	-	KDEA	1-1233/1233	===============	0/0	100	99.68	megares	MEG_3447	Multi-compound:Drug_and_biocide_resistance:Drug_and_biocide_MFS_efflux_pumps:KDEA			FSBL2130	chromosome00001	3530322	3531554	-	KDEA	1-1233/1233	===============	0/0	100	99.68	megares	MEG_3447	Multi-compound:Drug_and_biocide_resistance:Drug_and_biocide_MFS_efflux_pumps:KDEA
FSFC2130	chromosome00001	3746469	3748370	+	PBP2	1-1902/1902	===============	0/0	100	81.33	megares	MEG_5400	Drugs:betalactams:Penicillin_binding_protein:PBP2			FSBL2130	chromosome00001	3746469	3748370	+	PBP2	1-1902/1902	===============	0/0	100	81.33	megares	MEG_5400	Drugs:betalactams:Penicillin_binding_protein:PBP2
FSFC2130	chromosome00001	3878259	3878612	-	RAMA	21-375/375	========/======	2024-01-01	94.4	81.13	megares	MEG_6044	Drugs:Multi-drug_resistance:Multi-drug_RND_efflux_regulator:RAMA			FSBL2130	chromosome00001	3878259	3878612	-	RAMA	21-375/375	========/======	2024-01-01	94.4	81.13	megares	MEG_6044	Drugs:Multi-drug_resistance:Multi-drug_RND_efflux_regulator:RAMA
FSFC2130	chromosome00001	4007328	4008521	+	ACRA	1-1197/1197	========/======	2024-03-02	99.75	97.74	megares	MEG_400	Multi-compound:Drug_and_biocide_resistance:Drug_and_biocide_RND_efflux_pumps:ACRA			FSBL2130	chromosome00001	4007328	4008521	+	ACRA	1-1197/1197	========/======	2024-03-02	99.75	97.74	megares	MEG_400	Multi-compound:Drug_and_biocide_resistance:Drug_and_biocide_RND_efflux_pumps:ACRA
FSFC2130	chromosome00001	4008544	4011688	+	ACRB	1-3148/3150	========/======	2024-09-05	99.75	83.85	megares	MEG_401	Multi-compound:Drug_and_biocide_resistance:Drug_and_biocide_RND_efflux_pumps:ACRB			FSBL2130	chromosome00001	4008544	4011688	+	ACRB	1-3148/3150	========/======	2024-09-05	99.75	83.85	megares	MEG_401	Multi-compound:Drug_and_biocide_resistance:Drug_and_biocide_RND_efflux_pumps:ACRB
FSFC2130	chromosome00001	4137265	4138425	+	AMPH	1-1161/1161	===============	0/0	100	99.05	megares	MEG_730	Drugs:betalactams:Penicillin_binding_protein:AMPH			FSBL2130	chromosome00001	4137265	4138425	+	AMPH	1-1161/1161	===============	0/0	100	99.05	megares	MEG_730	Drugs:betalactams:Penicillin_binding_protein:AMPH
FSFC2130	chromosome00001	4601882	4602301	-	FOSA	1-420/420	===============	0/0	100	98.81	megares	MEG_2987	Drugs:Fosfomycin:Fosfomycin_thiol_transferases:FOSA			FSBL2130	chromosome00001	4601882	4602301	-	FOSA	1-420/420	===============	0/0	100	98.81	megares	MEG_2987	Drugs:Fosfomycin:Fosfomycin_thiol_transferases:FOSA
FSFC2130	chromosome00001	4906088	4906401	+	SOXS	1-314/324	===============	0/0	96.91	82.17	megares	MEG_6551	Multi-compound:Drug_and_biocide_and_metal_resistance:Drug_and_biocide_and_metal_resistance_regulator:SOXS			FSBL2130	chromosome00001	4906088	4906401	+	SOXS	1-314/324	===============	0/0	96.91	82.17	megares	MEG_6551	Multi-compound:Drug_and_biocide_and_metal_resistance:Drug_and_biocide_and_metal_resistance_regulator:SOXS
FSFC2130	chromosome00001	5169924	5170622	+	CPXAR	1-699/699	===============	0/0	100	99.86	megares	MEG_2116	Multi-compound:Drug_and_biocide_resistance:Drug_and_biocide_RND_efflux_regulator:CPXAR			FSBL2130	chromosome00001	5169924	5170622	+	CPXAR	1-699/699	===============	0/0	100	99.86	megares	MEG_2116	Multi-compound:Drug_and_biocide_resistance:Drug_and_biocide_RND_efflux_regulator:CPXAR
FSFC2130	chromosome00001	5170619	5171992	+	CPXAR	1-1374/1374	===============	0/0	100	99.49	megares	MEG_2115	Multi-compound:Drug_and_biocide_resistance:Drug_and_biocide_RND_efflux_regulator:CPXAR			FSBL2130	chromosome00001	5170619	5171992	+	CPXAR	1-1374/1374	===============	0/0	100	99.49	megares	MEG_2115	Multi-compound:Drug_and_biocide_resistance:Drug_and_biocide_RND_efflux_regulator:CPXAR
FSFC2130	plasmid00001	10069	11011	-	CTX	1-943/943	===============	0/0	100	96.29	megares	MEG_2435	Drugs:betalactams:Class_A_betalactamases:CTX			FSBL2130	plasmid00001	180437	181325	-	CTX	1-889/889	===============	0/0	100	95.73	megares	MEG_2430	Drugs:betalactams:Class_A_betalactamases:CTX
FSFC2130	plasmid00001	30478	31420	-	CTX	1-943/943	===============	0/0	100	96.18	megares	MEG_2435	Drugs:betalactams:Class_A_betalactamases:CTX			FSBL2130	plasmid00001	200852	201794	-	CTX	1-943/943	===============	0/0	100	95.97	megares	MEG_2435	Drugs:betalactams:Class_A_betalactamases:CTX
FSFC2130	plasmid00001	93178	94120	+	CTX	1-943/943	===============	0/0	100	96.92	megares	MEG_2435	Drugs:betalactams:Class_A_betalactamases:CTX			FSBL2130	plasmid00001	263279	264221	+	CTX	1-943/943	===============	0/0	100	97.03	megares	MEG_2435	Drugs:betalactams:Class_A_betalactamases:CTX
FSFC2130	plasmid00002	4917	5859	+	CTX	1-943/943	===============	0/0	100	97.03	megares	MEG_2435	Drugs:betalactams:Class_A_betalactamases:CTX			FSBL2130	plasmid00002	4917	5860	+	CTX	1-943/943	========/======	2024-01-01	100	97.56	megares	MEG_2435	Drugs:betalactams:Class_A_betalactamases:CTX
FSFC2130	plasmid00002	77192	78052	-	AAC3	1-861/861	===============	0/0	100	100	megares	MEG_44	Drugs:Aminoglycosides:Aminoglycoside_N-acetyltransferases:AAC3			FSBL2130	plasmid00002	77193	78053	-	AAC3	1-861/861	===============	0/0	100	100	megares	MEG_44	Drugs:Aminoglycosides:Aminoglycoside_N-acetyltransferases:AAC3
FSFC2130	plasmid00002	78176	79421	-	TEM	1-1246/1268	===============	0/0	98.26	99.28	megares	MEG_6875	Drugs:betalactams:Class_A_betalactamases:TEM			FSBL2130	plasmid00002	78177	79422	-	TEM	1-1246/1268	===============	0/0	98.26	99.28	megares	MEG_6875	Drugs:betalactams:Class_A_betalactamases:TEM
FSFC2130	plasmid00002	81828	83122	+	CTX	192-1486/1486	.==============	0/0	87.15	99.69	megares	MEG_2421	Drugs:betalactams:Class_A_betalactamases:CTX			FSBL2130	plasmid00002	81829	83123	+	CTX	192-1486/1486	.==============	0/0	87.15	99.69	megares	MEG_2421	Drugs:betalactams:Class_A_betalactamases:CTX
FSFC2130	plasmid00002	127538	128480	+	CTX	1-943/943	===============	0/0	100	97.24	megares	MEG_2435	Drugs:betalactams:Class_A_betalactamases:CTX			FSBL2130	plasmid00002	127553	128496	+	CTX	1-943/943	========/======	2024-01-01	100	97.78	megares	MEG_2435	Drugs:betalactams:Class_A_betalactamases:CTX
FSFC2130	plasmid00002	158124	159064	+	CTX	1-941/943	===============	0/0	99.79	87.78	megares	MEG_2435	Drugs:betalactams:Class_A_betalactamases:CTX			FSBL2130	plasmid00002	158140	159080	+	CTX	1-941/943	===============	0/0	99.79	87.78	megares	MEG_2435	Drugs:betalactams:Class_A_betalactamases:CTX
FSFC2130	plasmid00003	8215	8707	+	ARR	51-543/543	.==============	0/0	90.79	99.19	megares	MEG_1135	Drugs:Rifampin:Rifampin_ADP-ribosyltransferase_Arr:ARR			FSBL2130	plasmid00003	7933	8425	+	ARR	51-543/543	.==============	0/0	90.79	99.19	megares	MEG_1135	Drugs:Rifampin:Rifampin_ADP-ribosyltransferase_Arr:ARR
FSFC2130	plasmid00003	8840	9313	+	DFRA	1-474/474	===============	0/0	100	100	megares	MEG_2554	Drugs:Trimethoprim:Dihydrofolate_reductase:DFRA			FSBL2130	plasmid00003	8558	9031	+	DFRA	1-474/474	===============	0/0	100	100	megares	MEG_2554	Drugs:Trimethoprim:Dihydrofolate_reductase:DFRA
FSFC2130	plasmid00003	9494	10339	+	ANT3-DPRIME	1-846/846	===============	0/0	100	100	megares	MEG_763	Drugs:Aminoglycosides:Aminoglycoside_O-nucleotidyltransferases:ANT3-DPRIME			FSBL2130	plasmid00003	9212	10057	+	ANT3-DPRIME	1-846/846	===============	0/0	100	100	megares	MEG_763	Drugs:Aminoglycosides:Aminoglycoside_O-nucleotidyltransferases:ANT3-DPRIME
FSFC2130	plasmid00003	10710	11636	+	SULI	1-927/927	===============	0/0	100	100	megares	MEG_6616	Drugs:Sulfonamides:Sulfonamide-resistant_dihydropteroate_synthases:SULI			FSBL2130	plasmid00003	10428	11354	+	SULI	1-927/927	===============	0/0	100	100	megares	MEG_6616	Drugs:Sulfonamides:Sulfonamide-resistant_dihydropteroate_synthases:SULI
FSFC2130	plasmid00003	15047	15727	-	QNRB	1-681/681	===============	0/0	100	100	megares	MEG_5999	Drugs:Fluoroquinolones:Quinolone_resistance_protein_Qnr:QNRB			FSBL2130	plasmid00003	14765	15445	-	QNRB	1-681/681	===============	0/0	100	100	megares	MEG_5999	Drugs:Fluoroquinolones:Quinolone_resistance_protein_Qnr:QNRB
FSFC2130	plasmid00003	15922	16269	+	QACEDELTA1	1-348/348	===============	0/0	100	100	megares	MEG_5829	Multi-compound:Drug_and_biocide_resistance:Drug_and_biocide_SMR_efflux_pumps:QACEDELTA1			FSBL2130	plasmid00003	15640	15987	+	QACEDELTA1	1-348/348	===============	0/0	100	100	megares	MEG_5829	Multi-compound:Drug_and_biocide_resistance:Drug_and_biocide_SMR_efflux_pumps:QACEDELTA1
FSFC2130	plasmid00003	16262	17229	+	SULI	1-968/968	===============	0/0	100	100	megares	MEG_6615	Drugs:Sulfonamides:Sulfonamide-resistant_dihydropteroate_synthases:SULI			FSBL2130	plasmid00003	15980	16947	+	SULI	1-968/968	===============	0/0	100	100	megares	MEG_6615	Drugs:Sulfonamides:Sulfonamide-resistant_dihydropteroate_synthases:SULI
FSFC2130	plasmid00003	26089	26925	-	APH6	1-837/837	===============	0/0	100	100	megares	MEG_1084	Drugs:Aminoglycosides:Aminoglycoside_O-phosphotransferases:APH6			FSBL2130	plasmid00003	25807	26643	-	APH6	1-837/837	===============	0/0	100	100	megares	MEG_1084	Drugs:Aminoglycosides:Aminoglycoside_O-phosphotransferases:APH6
FSFC2130	plasmid00003	26925	27752	-	APH3-DPRIME	1-828/828	===============	0/0	100	99.88	megares	MEG_1019	Drugs:Aminoglycosides:Aminoglycoside_O-phosphotransferases:APH3-DPRIME			FSBL2130	plasmid00003	26643	27470	-	APH3-DPRIME	1-828/828	===============	0/0	100	99.88	megares	MEG_1019	Drugs:Aminoglycosides:Aminoglycoside_O-phosphotransferases:APH3-DPRIME
FSFC2130	plasmid00003	31678	32618	-	CTX	1-941/943	===============	0/0	99.79	87.78	megares	MEG_2435	Drugs:betalactams:Class_A_betalactamases:CTX			FSBL2130	plasmid00003	31396	32336	-	CTX	1-941/943	===============	0/0	99.79	87.78	megares	MEG_2435	Drugs:betalactams:Class_A_betalactamases:CTX
FSFC2130	plasmid00003	60826	61641	+	SULII	1-816/816	===============	0/0	100	100	megares	MEG_6617	Drugs:Sulfonamides:Sulfonamide-resistant_dihydropteroate_synthases:SULII			FSBL2130	plasmid00003	60544	61359	+	SULII	1-816/816	===============	0/0	100	100	megares	MEG_6617	Drugs:Sulfonamides:Sulfonamide-resistant_dihydropteroate_synthases:SULII
FSFC2130	plasmid00003	61678	62505	+	APH3-DPRIME	1-828/828	===============	0/0	100	99.88	megares	MEG_1019	Drugs:Aminoglycosides:Aminoglycoside_O-phosphotransferases:APH3-DPRIME			FSBL2130	plasmid00003	61396	62223	+	APH3-DPRIME	1-828/828	===============	0/0	100	99.88	megares	MEG_1019	Drugs:Aminoglycosides:Aminoglycoside_O-phosphotransferases:APH3-DPRIME
FSFC2130	plasmid00003	62505	63341	+	APH6	1-837/837	===============	0/0	100	100	megares	MEG_1084	Drugs:Aminoglycosides:Aminoglycoside_O-phosphotransferases:APH6			FSBL2130	plasmid00003	62223	63059	+	APH6	1-837/837	===============	0/0	100	100	megares	MEG_1084	Drugs:Aminoglycosides:Aminoglycoside_O-phosphotransferases:APH6
FSFC2155	chromosome00001	311569	313392	-	ASMA	1-1824/1824	===============	0/0	100	99.07	megares	MEG_1179	Drugs:Multi-drug_resistance:Multi-drug_RND_efflux_regulator:ASMA		Differ by additional CTX matches in blood	FSBL2155	chromosome00001	29460	30644	-	EMRD	7-1191/1191	========/======	2024-02-02	99.41	80.19	megares	MEG_2729	Multi-compound:Drug_and_biocide_resistance:Drug_and_biocide_MFS_efflux_pumps:EMRD
FSFC2155	chromosome00001	324267	327389	+	MDTB	1-3123/3123	========/======	2024-04-02	99.94	80.99	megares	MEG_3747	Multi-compound:Drug_and_biocide_and_metal_resistance:Drug_and_biocide_and_metal_RND_efflux_pumps:MDTB			FSBL2155	chromosome00001	406848	407480	-	CRP	1-633/633	===============	0/0	100	87.68	megares	MEG_2132	Multi-compound:Drug_and_biocide_resistance:Drug_and_biocide_RND_efflux_regulator:CRP
FSFC2155	chromosome00001	327390	330467	+	MDTC	1-3078/3078	===============	0/0	100	81.58	megares	MEG_3749	Multi-compound:Drug_and_biocide_and_metal_resistance:Drug_and_biocide_and_metal_RND_efflux_pumps:MDTC			FSBL2155	chromosome00001	1158154	1159692	-	EMRB	1-1539/1539	========/======	2024-02-02	99.94	84.55	megares	MEG_2725	Multi-compound:Drug_and_biocide_resistance:Drug_and_biocide_MFS_efflux_pumps:EMRB
FSFC2155	chromosome00001	333356	334068	+	BAER	1-713/723	===============	0/0	98.62	81.49	megares	MEG_1192	Multi-compound:Drug_and_biocide_and_metal_resistance:Drug_and_biocide_and_metal_RND_efflux_regulator:BAER			FSBL2155	chromosome00001	1159708	1160880	-	KPN	1-1173/1173	===============	0/0	100	99.15	megares	MEG_3512	Multi-compound:Drug_and_biocide_resistance:Drug_and_biocide_MFS_efflux_pumps:KPN
FSFC2155	chromosome00001	459591	460697	-	KPNO	1-1098/1098	========/======	2015-03-01	99.73	95.68	megares	MEG_3516	Multi-compound:Drug_and_biocide_resistance:Drug_and_biocide_SMR_efflux_pumps:KPNO			FSBL2155	chromosome00001	1161027	1161536	-	EMRR	1-510/531	===============	0/0	96.05	83.14	megares	MEG_2734	Multi-compound:Drug_and_biocide_resistance:Drug_and_biocide_MFS_efflux_regulator:EMRR
FSFC2155	chromosome00001	637178	640291	+	ACRD	1-3114/3114	========/======	2024-06-02	99.9	80.2	megares	MEG_407	Multi-compound:Drug_and_biocide_and_metal_resistance:Drug_and_biocide_and_metal_RND_efflux_pumps:ACRD			FSBL2155	chromosome00001	1205809	1208961	-	OQXB	1-3153/3153	===============	0/0	100	99.46	megares	MEG_4343	Multi-compound:Drug_and_biocide_resistance:Drug_and_biocide_RND_efflux_pumps:OQXB
FSFC2155	chromosome00001	870117	871292	+	OQXA	1-1176/1176	===============	0/0	100	99.83	megares	MEG_4330	Multi-compound:Drug_and_biocide_resistance:Drug_and_biocide_RND_efflux_pumps:OQXA			FSBL2155	chromosome00001	1208985	1210160	-	OQXA	1-1176/1176	===============	0/0	100	99.83	megares	MEG_4330	Multi-compound:Drug_and_biocide_resistance:Drug_and_biocide_RND_efflux_pumps:OQXA
FSFC2155	chromosome00001	871316	874468	+	OQXB	1-3153/3153	===============	0/0	100	99.46	megares	MEG_4343	Multi-compound:Drug_and_biocide_resistance:Drug_and_biocide_RND_efflux_pumps:OQXB			FSBL2155	chromosome00001	1429475	1432588	-	ACRD	1-3114/3114	========/======	2024-06-02	99.9	80.17	megares	MEG_407	Multi-compound:Drug_and_biocide_and_metal_resistance:Drug_and_biocide_and_metal_RND_efflux_pumps:ACRD
FSFC2155	chromosome00001	918741	919250	+	EMRR	1-510/531	===============	0/0	96.05	83.14	megares	MEG_2734	Multi-compound:Drug_and_biocide_resistance:Drug_and_biocide_MFS_efflux_regulator:EMRR			FSBL2155	chromosome00001	1608947	1610053	+	KPNO	1-1098/1098	========/======	2015-03-01	99.73	95.68	megares	MEG_3516	Multi-compound:Drug_and_biocide_resistance:Drug_and_biocide_SMR_efflux_pumps:KPNO
FSFC2155	chromosome00001	919397	920569	+	KPN	1-1173/1173	===============	0/0	100	99.15	megares	MEG_3512	Multi-compound:Drug_and_biocide_resistance:Drug_and_biocide_MFS_efflux_pumps:KPN			FSBL2155	chromosome00001	1735576	1736288	-	BAER	1-713/723	===============	0/0	98.62	81.49	megares	MEG_1192	Multi-compound:Drug_and_biocide_and_metal_resistance:Drug_and_biocide_and_metal_RND_efflux_regulator:BAER
FSFC2155	chromosome00001	920585	922123	+	EMRB	1-1539/1539	========/======	2024-02-02	99.94	84.61	megares	MEG_2725	Multi-compound:Drug_and_biocide_resistance:Drug_and_biocide_MFS_efflux_pumps:EMRB			FSBL2155	chromosome00001	1739177	1742254	-	MDTC	1-3078/3078	===============	0/0	100	81.58	megares	MEG_3749	Multi-compound:Drug_and_biocide_and_metal_resistance:Drug_and_biocide_and_metal_RND_efflux_pumps:MDTC
FSFC2155	chromosome00001	1658914	1659546	+	CRP	1-633/633	===============	0/0	100	87.68	megares	MEG_2132	Multi-compound:Drug_and_biocide_resistance:Drug_and_biocide_RND_efflux_regulator:CRP			FSBL2155	chromosome00001	1742255	1745377	-	MDTB	1-3123/3123	========/======	2024-04-02	99.94	81.06	megares	MEG_3747	Multi-compound:Drug_and_biocide_and_metal_resistance:Drug_and_biocide_and_metal_RND_efflux_pumps:MDTB
FSFC2155	chromosome00001	2037076	2038260	+	EMRD	7-1191/1191	========/======	2024-02-02	99.41	80.19	megares	MEG_2729	Multi-compound:Drug_and_biocide_resistance:Drug_and_biocide_MFS_efflux_pumps:EMRD			FSBL2155	chromosome00001	1756252	1758075	+	ASMA	1-1824/1824	===============	0/0	100	99.07	megares	MEG_1179	Drugs:Multi-drug_resistance:Multi-drug_RND_efflux_regulator:ASMA
FSFC2155	chromosome00001	2179174	2180547	-	CPXAR	1-1374/1374	===============	0/0	100	99.64	megares	MEG_2115	Multi-compound:Drug_and_biocide_resistance:Drug_and_biocide_RND_efflux_regulator:CPXAR			FSBL2155	chromosome00001	2147412	2147816	-	HNS	1-405/414	===============	0/0	97.83	87.16	megares	MEG_3271	Drugs:Multi-drug_resistance:Multi-drug_RND_efflux_pumps:HNS
FSFC2155	chromosome00001	2180544	2181242	-	CPXAR	1-699/699	===============	0/0	100	99.71	megares	MEG_2116	Multi-compound:Drug_and_biocide_resistance:Drug_and_biocide_RND_efflux_regulator:CPXAR			FSBL2155	chromosome00001	2473641	2475140	+	KMRA	1-1500/1500	===============	0/0	100	99.33	megares	MEG_3460	Multi-compound:Drug_and_biocide_resistance:Drug_and_biocide_MFS_efflux_pumps:KMRA
FSFC2155	chromosome00001	2438174	2438487	-	SOXS	1-314/324	===============	0/0	96.91	81.85	megares	MEG_6551	Multi-compound:Drug_and_biocide_and_metal_resistance:Drug_and_biocide_and_metal_resistance_regulator:SOXS			FSBL2155	chromosome00001	2718067	2718439	+	MARA	3-375/390	===============	0/0	95.64	81.23	megares	MEG_3662	Multi-compound:Drug_and_biocide_resistance:Drug_and_biocide_RND_efflux_regulator:MARA
FSFC2155	chromosome00001	2699037	2699459	+	FOSA	1-423/423	===============	0/0	100	90.78	megares	MEG_2988	Drugs:Fosfomycin:Fosfomycin_thiol_transferases:FOSA			FSBL2155	chromosome00001	2738502	2739505	+	SHV	1-1004/1007	===============	0/0	99.7	98.7	megares	MEG_6428	Drugs:betalactams:Class_A_betalactamases:SHV
FSFC2155	chromosome00001	2746630	2747049	+	FOSA	1-420/420	===============	0/0	100	98.81	megares	MEG_2987	Drugs:Fosfomycin:Fosfomycin_thiol_transferases:FOSA			FSBL2155	chromosome00001	2779426	2779755	-	KPNF	1-330/330	===============	0/0	100	99.7	megares	MEG_3515	Multi-compound:Drug_and_biocide_resistance:Drug_and_biocide_SMR_efflux_pumps:KPNF
FSFC2155	chromosome00001	3199591	3200751	-	AMPH	1-1161/1161	===============	0/0	100	99.57	megares	MEG_730	Drugs:betalactams:Penicillin_binding_protein:AMPH			FSBL2155	chromosome00001	2779742	2780104	-	KPNE	1-363/363	===============	0/0	100	99.17	megares	MEG_3514	Multi-compound:Drug_and_biocide_resistance:Drug_and_biocide_SMR_efflux_pumps:KPNE
FSFC2155	chromosome00001	3326344	3329488	-	ACRB	1-3148/3150	========/======	2024-09-05	99.75	83.72	megares	MEG_401	Multi-compound:Drug_and_biocide_resistance:Drug_and_biocide_RND_efflux_pumps:ACRB			FSBL2155	chromosome00001	2906201	2907325	+	OMP37	1-1125/1125	===============	0/0	100	99.64	megares	MEG_4283	Drugs:betalactams:Mutant_porin_proteins:OMP37
FSFC2155	chromosome00001	3329511	3330704	-	ACRA	1-1197/1197	========/======	2024-03-02	99.75	97.83	megares	MEG_400	Multi-compound:Drug_and_biocide_resistance:Drug_and_biocide_RND_efflux_pumps:ACRA			FSBL2155	chromosome00001	3218295	3219761	+	PHOR	1-1467/1467	===============	0/0	100	99.59	megares	MEG_5786	Multi-compound:Drug_and_biocide_resistance:Drug_and_biocide_SMR_efflux_regulator:PHOR
FSFC2155	chromosome00001	3468224	3468577	+	RAMA	21-375/375	========/======	2024-01-01	94.4	81.13	megares	MEG_6044	Drugs:Multi-drug_resistance:Multi-drug_RND_efflux_regulator:RAMA			FSBL2155	chromosome00001	3446000	3447748	-	MSBA	1-1749/1749	===============	0/0	100	80.5	megares	MEG_4061	Drugs:Multi-drug_resistance:Multi-drug_ABC_efflux_pumps:MSBA
FSFC2155	chromosome00001	3598841	3600742	-	PBP2	1-1902/1902	===============	0/0	100	81.44	megares	MEG_5400	Drugs:betalactams:Penicillin_binding_protein:PBP2			FSBL2155	chromosome00001	3562234	3563466	-	KDEA	1-1233/1233	===============	0/0	100	99.51	megares	MEG_3447	Multi-compound:Drug_and_biocide_resistance:Drug_and_biocide_MFS_efflux_pumps:KDEA
FSFC2155	chromosome00001	3816045	3817277	+	KDEA	1-1233/1233	===============	0/0	100	99.51	megares	MEG_3447	Multi-compound:Drug_and_biocide_resistance:Drug_and_biocide_MFS_efflux_pumps:KDEA			FSBL2155	chromosome00001	3778771	3780672	+	PBP2	1-1902/1902	===============	0/0	100	81.44	megares	MEG_5400	Drugs:betalactams:Penicillin_binding_protein:PBP2
FSFC2155	chromosome00001	3896655	3898403	+	MSBA	1-1749/1749	===============	0/0	100	80.5	megares	MEG_4061	Drugs:Multi-drug_resistance:Multi-drug_ABC_efflux_pumps:MSBA			FSBL2155	chromosome00001	3910936	3911289	-	RAMA	21-375/375	========/======	2024-01-01	94.4	81.13	megares	MEG_6044	Drugs:Multi-drug_resistance:Multi-drug_RND_efflux_regulator:RAMA
FSFC2155	chromosome00001	4126865	4128331	-	PHOR	1-1467/1467	===============	0/0	100	99.59	megares	MEG_5786	Multi-compound:Drug_and_biocide_resistance:Drug_and_biocide_SMR_efflux_regulator:PHOR			FSBL2155	chromosome00001	4048809	4050002	+	ACRA	1-1197/1197	========/======	2024-03-02	99.75	97.83	megares	MEG_400	Multi-compound:Drug_and_biocide_resistance:Drug_and_biocide_RND_efflux_pumps:ACRA
FSFC2155	chromosome00001	4490924	4492048	-	OMP37	1-1125/1125	===============	0/0	100	99.64	megares	MEG_4283	Drugs:betalactams:Mutant_porin_proteins:OMP37			FSBL2155	chromosome00001	4050025	4053169	+	ACRB	1-3148/3150	========/======	2024-09-05	99.75	83.72	megares	MEG_401	Multi-compound:Drug_and_biocide_resistance:Drug_and_biocide_RND_efflux_pumps:ACRB
FSFC2155	chromosome00001	4618144	4618506	+	KPNE	1-363/363	===============	0/0	100	99.17	megares	MEG_3514	Multi-compound:Drug_and_biocide_resistance:Drug_and_biocide_SMR_efflux_pumps:KPNE			FSBL2155	chromosome00001	4178761	4179921	+	AMPH	1-1161/1161	===============	0/0	100	99.57	megares	MEG_730	Drugs:betalactams:Penicillin_binding_protein:AMPH
FSFC2155	chromosome00001	4618493	4618822	+	KPNF	1-330/330	===============	0/0	100	99.7	megares	MEG_3515	Multi-compound:Drug_and_biocide_resistance:Drug_and_biocide_SMR_efflux_pumps:KPNF			FSBL2155	chromosome00001	4644700	4645119	-	FOSA	1-420/420	===============	0/0	100	98.81	megares	MEG_2987	Drugs:Fosfomycin:Fosfomycin_thiol_transferases:FOSA
FSFC2155	chromosome00001	4658743	4659746	-	SHV	1-1004/1007	===============	0/0	99.7	98.7	megares	MEG_6428	Drugs:betalactams:Class_A_betalactamases:SHV			FSBL2155	chromosome00001	4692291	4692713	-	FOSA	1-423/423	===============	0/0	100	90.78	megares	MEG_2988	Drugs:Fosfomycin:Fosfomycin_thiol_transferases:FOSA
FSFC2155	chromosome00001	4679809	4680181	-	MARA	3-375/390	===============	0/0	95.64	81.23	megares	MEG_3662	Multi-compound:Drug_and_biocide_resistance:Drug_and_biocide_RND_efflux_regulator:MARA			FSBL2155	chromosome00001	4953260	4953573	+	SOXS	1-314/324	===============	0/0	96.91	81.85	megares	MEG_6551	Multi-compound:Drug_and_biocide_and_metal_resistance:Drug_and_biocide_and_metal_resistance_regulator:SOXS
FSFC2155	chromosome00001	4921122	4922621	-	KMRA	1-1500/1500	===============	0/0	100	99.33	megares	MEG_3460	Multi-compound:Drug_and_biocide_resistance:Drug_and_biocide_MFS_efflux_pumps:KMRA			FSBL2155	chromosome00001	5210838	5211536	+	CPXAR	1-699/699	===============	0/0	100	99.71	megares	MEG_2116	Multi-compound:Drug_and_biocide_resistance:Drug_and_biocide_RND_efflux_regulator:CPXAR
FSFC2155	plasmid00001	323897	324301	+	HNS	1-405/414	===============	0/0	97.83	87.16	megares	MEG_3271	Drugs:Multi-drug_resistance:Multi-drug_RND_efflux_pumps:HNS			FSBL2155	chromosome00001	5211533	5212906	+	CPXAR	1-1374/1374	===============	0/0	100	99.56	megares	MEG_2115	Multi-compound:Drug_and_biocide_resistance:Drug_and_biocide_RND_efflux_regulator:CPXAR
FSFC2155	plasmid00002	72531	73004	-	DFRA	1-474/474	===============	0/0	100	99.79	megares	MEG_2517	Drugs:Trimethoprim:Dihydrofolate_reductase:DFRA			FSBL2155	plasmid00001	120204	121146	-	CTX	1-943/943	===============	0/0	100	96.5	megares	MEG_2435	Drugs:betalactams:Class_A_betalactamases:CTX
FSFC2155	plasmid00002	76296	76975	-	QNRB	1-681/681	========/======	2024-01-01	99.85	99.12	megares	MEG_5928	Drugs:Fluoroquinolones:Quinolone_resistance_protein_Qnr:QNRB			FSBL2155	plasmid00001	182904	183846	+	CTX	1-943/943	===============	0/0	100	95.33	megares	MEG_2435	Drugs:betalactams:Class_A_betalactamases:CTX
FSFC2155	plasmid00002	85168	86442	-	TETA	1-1275/1275	===============	0/0	100	100	megares	MEG_7024	Drugs:Tetracyclines:Tetracycline_resistance_MFS_efflux_pumps:TETA			FSBL2155	plasmid00001	203373	204261	+	CTX	1-889/889	===============	0/0	100	95.73	megares	MEG_2430	Drugs:betalactams:Class_A_betalactamases:CTX
FSFC2155	plasmid00002	90552	91382	+	OXA	1-831/831	===============	0/0	100	100	megares	MEG_4980	Drugs:betalactams:Class_D_betalactamases:OXA			FSBL2155	plasmid00002	60453	61395	-	CTX	1-943/943	===============	0/0	100	88.97	megares	MEG_2435	Drugs:betalactams:Class_A_betalactamases:CTX
FSFC2155	plasmid00002	92825	93685	+	AAC3	1-861/861	===============	0/0	100	99.77	megares	MEG_44	Drugs:Aminoglycosides:Aminoglycoside_N-acetyltransferases:AAC3			FSBL2155	plasmid00002	63361	64176	+	SULII	1-816/816	===============	0/0	100	100	megares	MEG_6617	Drugs:Sulfonamides:Sulfonamide-resistant_dihydropteroate_synthases:SULII
FSFC2155	plasmid00002	98468	99762	-	CTX	192-1486/1486	.==============	0/0	87.15	99.69	megares	MEG_2421	Drugs:betalactams:Class_A_betalactamases:CTX			FSBL2155	plasmid00002	64213	65040	+	APH3-DPRIME	1-828/828	===============	0/0	100	100	megares	MEG_1019	Drugs:Aminoglycosides:Aminoglycoside_O-phosphotransferases:APH3-DPRIME
FSFC2155	plasmid00002	102169	103414	+	TEM	1-1246/1268	===============	0/0	98.26	99.36	megares	MEG_6875	Drugs:betalactams:Class_A_betalactamases:TEM			FSBL2155	plasmid00002	65040	65876	+	APH6	1-837/837	===============	0/0	100	100	megares	MEG_1086	Drugs:Aminoglycosides:Aminoglycoside_O-phosphotransferases:APH6
FSFC2155	plasmid00002	104117	104953	-	APH6	1-837/837	===============	0/0	100	100	megares	MEG_1086	Drugs:Aminoglycosides:Aminoglycoside_O-phosphotransferases:APH6			FSBL2155	plasmid00002	66579	67824	-	TEM	1-1246/1268	===============	0/0	98.26	99.36	megares	MEG_6875	Drugs:betalactams:Class_A_betalactamases:TEM
FSFC2155	plasmid00002	104953	105780	-	APH3-DPRIME	1-828/828	===============	0/0	100	100	megares	MEG_1019	Drugs:Aminoglycosides:Aminoglycoside_O-phosphotransferases:APH3-DPRIME			FSBL2155	plasmid00002	70231	71525	+	CTX	192-1486/1486	.==============	0/0	87.15	99.69	megares	MEG_2421	Drugs:betalactams:Class_A_betalactamases:CTX
FSFC2155	plasmid00002	105817	106632	-	SULII	1-816/816	===============	0/0	100	100	megares	MEG_6617	Drugs:Sulfonamides:Sulfonamide-resistant_dihydropteroate_synthases:SULII			FSBL2155	plasmid00002	76308	77168	-	AAC3	1-861/861	===============	0/0	100	99.77	megares	MEG_44	Drugs:Aminoglycosides:Aminoglycoside_N-acetyltransferases:AAC3
FSFC2155	plasmid00002	146618	147560	-	CTX	1-943/943	===============	0/0	100	88.97	megares	MEG_2435	Drugs:betalactams:Class_A_betalactamases:CTX			FSBL2155	plasmid00002	78611	79441	-	OXA	1-831/831	===============	0/0	100	100	megares	MEG_4980	Drugs:betalactams:Class_D_betalactamases:OXA
FSFC2155	plasmid00002	188142	189062	+	CTX	1-921/943	===============	0/0	97.67	97.18	megares	MEG_2435	Drugs:betalactams:Class_A_betalactamases:CTX			FSBL2155	plasmid00002	83551	84825	+	TETA	1-1275/1275	===============	0/0	100	100	megares	MEG_7024	Drugs:Tetracyclines:Tetracycline_resistance_MFS_efflux_pumps:TETA
FSFC2155	plasmid00002	235612	236554	-	CTX	1-943/943	===============	0/0	100	97.14	megares	MEG_2435	Drugs:betalactams:Class_A_betalactamases:CTX			FSBL2155	plasmid00002	93018	93697	+	QNRB	1-681/681	========/======	2024-01-01	99.85	99.12	megares	MEG_5928	Drugs:Fluoroquinolones:Quinolone_resistance_protein_Qnr:QNRB
																FSBL2155	plasmid00002	96989	97462	+	DFRA	1-474/474	===============	0/0	100	99.79	megares	MEG_2517	Drugs:Trimethoprim:Dihydrofolate_reductase:DFRA
																FSBL2155	plasmid00002	181445	182387	+	CTX	1-943/943	===============	0/0	100	97.14	megares	MEG_2435	Drugs:betalactams:Class_A_betalactamases:CTX
FSFC2240_U	1	200079	201269	-	EMRD	1-1191/1191	===============	0/0	100	97.65	megares	MEG_2729	Multi-compound:Drug_and_biocide_resistance:Drug_and_biocide_MFS_efflux_pumps:EMRD		Same MEGARES profile	FSBL2240	chromosome00001	24707	25897	-	EMRD	1-1191/1191	===============	0/0	100	97.65	megares	MEG_2729	Multi-compound:Drug_and_biocide_resistance:Drug_and_biocide_MFS_efflux_pumps:EMRD
FSFC2240_U	1	403559	404383	+	GADX	1-825/825	===============	0/0	100	93.82	megares	MEG_3083	Multi-compound:Drug_and_biocide_resistance:Drug_and_biocide_RND_efflux_regulator:GADX			FSBL2240	chromosome00001	228187	229011	+	GADX	1-825/825	===============	0/0	100	93.82	megares	MEG_3083	Multi-compound:Drug_and_biocide_resistance:Drug_and_biocide_RND_efflux_regulator:GADX
FSFC2240_U	1	404752	405480	+	GADW	1-729/729	===============	0/0	100	99.73	megares	MEG_3082	Multi-compound:Drug_and_biocide_resistance:Drug_and_biocide_RND_efflux_regulator:GADW			FSBL2240	chromosome00001	229380	230108	+	GADW	1-729/729	===============	0/0	100	99.73	megares	MEG_3082	Multi-compound:Drug_and_biocide_resistance:Drug_and_biocide_RND_efflux_regulator:GADW
FSFC2240_U	1	405843	408956	-	MDTF	1-3114/3114	===============	0/0	100	97.3	megares	MEG_3752	Multi-compound:Drug_and_biocide_resistance:Drug_and_biocide_RND_efflux_pumps:MDTF			FSBL2240	chromosome00001	230471	233584	-	MDTF	1-3114/3114	===============	0/0	100	97.3	megares	MEG_3752	Multi-compound:Drug_and_biocide_resistance:Drug_and_biocide_RND_efflux_pumps:MDTF
FSFC2240_U	1	408981	410138	-	MDTE	1-1158/1158	===============	0/0	100	98.45	megares	MEG_3751	Multi-compound:Drug_and_biocide_resistance:Drug_and_biocide_RND_efflux_pumps:MDTE			FSBL2240	chromosome00001	233609	234766	-	MDTE	1-1158/1158	===============	0/0	100	98.45	megares	MEG_3751	Multi-compound:Drug_and_biocide_resistance:Drug_and_biocide_RND_efflux_pumps:MDTE
FSFC2240_U	1	583740	584372	-	CRP	1-633/633	===============	0/0	100	99.05	megares	MEG_2132	Multi-compound:Drug_and_biocide_resistance:Drug_and_biocide_RND_efflux_regulator:CRP			FSBL2240	chromosome00001	408366	408998	-	CRP	1-633/633	===============	0/0	100	99.05	megares	MEG_2132	Multi-compound:Drug_and_biocide_resistance:Drug_and_biocide_RND_efflux_regulator:CRP
FSFC2240_U	1	652215	655319	-	ACRF	1-3105/3105	===============	0/0	100	96.55	megares	MEG_409	Multi-compound:Drug_and_biocide_resistance:Drug_and_biocide_RND_efflux_pumps:ACRF			FSBL2240	chromosome00001	476841	479945	-	ACRF	1-3105/3105	===============	0/0	100	96.55	megares	MEG_409	Multi-compound:Drug_and_biocide_resistance:Drug_and_biocide_RND_efflux_pumps:ACRF
FSFC2240_U	1	655331	656488	-	ACRE	1-1158/1158	===============	0/0	100	98.7	megares	MEG_408	Multi-compound:Drug_and_biocide_resistance:Drug_and_biocide_RND_efflux_pumps:ACRE			FSBL2240	chromosome00001	479957	481114	-	ACRE	1-1158/1158	===============	0/0	100	98.7	megares	MEG_408	Multi-compound:Drug_and_biocide_resistance:Drug_and_biocide_RND_efflux_pumps:ACRE
FSFC2240_U	1	656887	657549	+	ACRS	1-663/663	===============	0/0	100	98.34	megares	MEG_415	Multi-compound:Drug_and_biocide_resistance:Drug_and_biocide_RND_efflux_regulator:ACRS			FSBL2240	chromosome00001	481513	482175	+	ACRS	1-663/663	===============	0/0	100	98.34	megares	MEG_415	Multi-compound:Drug_and_biocide_resistance:Drug_and_biocide_RND_efflux_regulator:ACRS
FSFC2240_U	1	867439	868260	+	BACA	1-822/822	===============	0/0	100	100	megares	MEG_1190	Drugs:Bacitracin:Undecaprenyl_pyrophosphate_phosphatase:BACA			FSBL2240	chromosome00001	692065	692886	+	BACA	1-822/822	===============	0/0	100	100	megares	MEG_1190	Drugs:Bacitracin:Undecaprenyl_pyrophosphate_phosphatase:BACA
FSFC2240_U	1	1364627	1366165	-	EMRB	1-1539/1539	===============	0/0	100	98.12	megares	MEG_2725	Multi-compound:Drug_and_biocide_resistance:Drug_and_biocide_MFS_efflux_pumps:EMRB			FSBL2240	chromosome00001	1189253	1190791	-	EMRB	1-1539/1539	===============	0/0	100	98.12	megares	MEG_2725	Multi-compound:Drug_and_biocide_resistance:Drug_and_biocide_MFS_efflux_pumps:EMRB
FSFC2240_U	1	1366182	1367354	-	EMRA	1-1173/1173	===============	0/0	100	98.12	megares	MEG_2722	Multi-compound:Drug_and_biocide_resistance:Drug_and_biocide_MFS_efflux_pumps:EMRA			FSBL2240	chromosome00001	1190808	1191980	-	EMRA	1-1173/1173	===============	0/0	100	98.12	megares	MEG_2722	Multi-compound:Drug_and_biocide_resistance:Drug_and_biocide_MFS_efflux_pumps:EMRA
FSFC2240_U	1	1367481	1368011	-	EMRR	1-531/531	===============	0/0	100	98.49	megares	MEG_2734	Multi-compound:Drug_and_biocide_resistance:Drug_and_biocide_MFS_efflux_regulator:EMRR			FSBL2240	chromosome00001	1192107	1192637	-	EMRR	1-531/531	===============	0/0	100	98.49	megares	MEG_2734	Multi-compound:Drug_and_biocide_resistance:Drug_and_biocide_MFS_efflux_regulator:EMRR
FSFC2240_U	1	1563236	1566349	-	ACRD	1-3114/3114	===============	0/0	100	98.52	megares	MEG_407	Multi-compound:Drug_and_biocide_and_metal_resistance:Drug_and_biocide_and_metal_RND_efflux_pumps:ACRD			FSBL2240	chromosome00001	1387867	1390980	-	ACRD	1-3114/3114	===============	0/0	100	98.52	megares	MEG_407	Multi-compound:Drug_and_biocide_and_metal_resistance:Drug_and_biocide_and_metal_RND_efflux_pumps:ACRD
FSFC2240_U	1	1654586	1658179	-	EVGS	1-3594/3594	===============	0/0	100	99.44	megares	MEG_2870	Multi-compound:Drug_and_biocide_resistance:Drug_and_biocide_MFS_efflux_regulator:EVGS			FSBL2240	chromosome00001	1479217	1482810	-	EVGS	1-3594/3594	===============	0/0	100	99.44	megares	MEG_2870	Multi-compound:Drug_and_biocide_resistance:Drug_and_biocide_MFS_efflux_regulator:EVGS
FSFC2240_U	1	1659214	1660377	+	EMRK	1-1164/1164	===============	0/0	100	97.17	megares	MEG_2732	Multi-compound:Drug_and_biocide_resistance:Drug_and_biocide_MFS_efflux_pumps:EMRK			FSBL2240	chromosome00001	1483845	1485008	+	EMRK	1-1164/1164	===============	0/0	100	97.17	megares	MEG_2732	Multi-compound:Drug_and_biocide_resistance:Drug_and_biocide_MFS_efflux_pumps:EMRK
FSFC2240_U	1	1660377	1661915	+	EMRY	1-1539/1539	===============	0/0	100	97.79	megares	MEG_2736	Multi-compound:Drug_and_biocide_resistance:Drug_and_biocide_MFS_efflux_pumps:EMRY			FSBL2240	chromosome00001	1485008	1486546	+	EMRY	1-1539/1539	===============	0/0	100	97.79	megares	MEG_2736	Multi-compound:Drug_and_biocide_resistance:Drug_and_biocide_MFS_efflux_pumps:EMRY
FSFC2240_U	1	1760862	1761830	-	PMRF	1-969/969	===============	0/0	100	97.73	megares	MEG_5801	Drugs:Cationic_antimicrobial_peptides:Lipid_A_modification:PMRF			FSBL2240	chromosome00001	1585493	1586461	-	PMRF	1-969/969	===============	0/0	100	97.73	megares	MEG_5801	Drugs:Cationic_antimicrobial_peptides:Lipid_A_modification:PMRF
FSFC2240_U	1	1816204	1817331	+	KPNO	1-1098/1098	========/======	1942-07-01	99.45	80.25	megares	MEG_3516	Multi-compound:Drug_and_biocide_resistance:Drug_and_biocide_SMR_efflux_pumps:KPNO			FSBL2240	chromosome00001	1640835	1641962	+	KPNO	1-1098/1098	========/======	1942-07-01	99.45	80.25	megares	MEG_3516	Multi-compound:Drug_and_biocide_resistance:Drug_and_biocide_SMR_efflux_pumps:KPNO
FSFC2240_U	1	1820362	1822005	+	YOGI	1-1644/1644	===============	0/0	100	97.93	megares	MEG_7842	Multi-compound:Drug_and_biocide_resistance:Drug_and_biocide_ABC_efflux_pumps:YOGI			FSBL2240	chromosome00001	1644993	1646636	+	YOGI	1-1644/1644	===============	0/0	100	97.93	megares	MEG_7842	Multi-compound:Drug_and_biocide_resistance:Drug_and_biocide_ABC_efflux_pumps:YOGI
FSFC2240_U	1	1845473	1846663	+	BCR	1-1191/1191	===============	0/0	100	96.31	megares	MEG_1210	Multi-compound:Drug_and_biocide_resistance:Drug_and_biocide_MFS_efflux_pumps:BCR			FSBL2240	chromosome00001	1670104	1671294	+	BCR	1-1191/1191	===============	0/0	100	96.31	megares	MEG_1210	Multi-compound:Drug_and_biocide_resistance:Drug_and_biocide_MFS_efflux_pumps:BCR
FSFC2240_U	1	1957465	1958186	-	BAER	1-722/723	===============	0/0	99.86	96.68	megares	MEG_1192	Multi-compound:Drug_and_biocide_and_metal_resistance:Drug_and_biocide_and_metal_RND_efflux_regulator:BAER			FSBL2240	chromosome00001	1782096	1782817	-	BAER	1-722/723	===============	0/0	99.86	96.68	megares	MEG_1192	Multi-compound:Drug_and_biocide_and_metal_resistance:Drug_and_biocide_and_metal_RND_efflux_regulator:BAER
FSFC2240_U	1	1958183	1959586	-	BAES	1-1404/1404	===============	0/0	100	90.6	megares	MEG_1193	Multi-compound:Drug_and_biocide_and_metal_resistance:Drug_and_biocide_and_metal_RND_efflux_regulator:BAES			FSBL2240	chromosome00001	1782814	1784217	-	BAES	1-1404/1404	===============	0/0	100	90.6	megares	MEG_1193	Multi-compound:Drug_and_biocide_and_metal_resistance:Drug_and_biocide_and_metal_RND_efflux_regulator:BAES
FSFC2240_U	1	1960999	1964076	-	MDTC	1-3078/3078	===============	0/0	100	93.92	megares	MEG_3749	Multi-compound:Drug_and_biocide_and_metal_resistance:Drug_and_biocide_and_metal_RND_efflux_pumps:MDTC			FSBL2240	chromosome00001	1785630	1788707	-	MDTC	1-3078/3078	===============	0/0	100	93.92	megares	MEG_3749	Multi-compound:Drug_and_biocide_and_metal_resistance:Drug_and_biocide_and_metal_RND_efflux_pumps:MDTC
FSFC2240_U	1	1964077	1967199	-	MDTB	1-3123/3123	===============	0/0	100	95.9	megares	MEG_3747	Multi-compound:Drug_and_biocide_and_metal_resistance:Drug_and_biocide_and_metal_RND_efflux_pumps:MDTB			FSBL2240	chromosome00001	1788708	1791830	-	MDTB	1-3123/3123	===============	0/0	100	95.9	megares	MEG_3747	Multi-compound:Drug_and_biocide_and_metal_resistance:Drug_and_biocide_and_metal_RND_efflux_pumps:MDTB
FSFC2240_U	1	1967199	1968446	-	MDTA	1-1248/1248	===============	0/0	100	95.67	megares	MEG_3746	Multi-compound:Drug_and_biocide_and_metal_resistance:Drug_and_biocide_and_metal_RND_efflux_pumps:MDTA			FSBL2240	chromosome00001	1791830	1793077	-	MDTA	1-1248/1248	===============	0/0	100	95.67	megares	MEG_3746	Multi-compound:Drug_and_biocide_and_metal_resistance:Drug_and_biocide_and_metal_RND_efflux_pumps:MDTA
FSFC2240_U	1	1980109	1981961	+	ASMA	1-1853/1854	===============	0/0	99.95	97.52	megares	MEG_1180	Drugs:Multi-drug_resistance:Multi-drug_RND_efflux_regulator:ASMA			FSBL2240	chromosome00001	1804740	1806592	+	ASMA	1-1853/1854	===============	0/0	99.95	97.52	megares	MEG_1180	Drugs:Multi-drug_resistance:Multi-drug_RND_efflux_regulator:ASMA
FSFC2240_U	1	2022827	2023993	+	UGD	1-1167/1167	===============	0/0	100	97	megares	MEG_7328	Drugs:Cationic_antimicrobial_peptides:Lipid_A_modification:UGD			FSBL2240	chromosome00001	1847458	1848624	+	UGD	1-1167/1167	===============	0/0	100	97	megares	MEG_7328	Drugs:Cationic_antimicrobial_peptides:Lipid_A_modification:UGD
FSFC2240_U	1	2177317	2177649	+	MVRC	1-333/333	===============	0/0	100	92.19	megares	MEG_4103	Multi-compound:Drug_and_biocide_resistance:Drug_and_biocide_SMR_efflux_pumps:MVRC			FSBL2240	chromosome00001	2001972	2002304	+	MVRC	1-333/333	===============	0/0	100	92.19	megares	MEG_4103	Multi-compound:Drug_and_biocide_resistance:Drug_and_biocide_SMR_efflux_pumps:MVRC
FSFC2240_U	1	2239266	2240126	-	AAC3	1-861/861	===============	0/0	100	99.77	megares	MEG_44	Drugs:Aminoglycosides:Aminoglycoside_N-acetyltransferases:AAC3			FSBL2240	chromosome00001	2063921	2064781	-	AAC3	1-861/861	===============	0/0	100	99.77	megares	MEG_44	Drugs:Aminoglycosides:Aminoglycoside_N-acetyltransferases:AAC3
FSFC2240_U	1	2241569	2242399	-	OXA	1-831/831	===============	0/0	100	100	megares	MEG_4980	Drugs:betalactams:Class_D_betalactamases:OXA			FSBL2240	chromosome00001	2066224	2067054	-	OXA	1-831/831	===============	0/0	100	100	megares	MEG_4980	Drugs:betalactams:Class_D_betalactamases:OXA
FSFC2240_U	1	2246262	2247556	-	CTX	192-1486/1486	.==============	0/0	87.15	99.69	megares	MEG_2421	Drugs:betalactams:Class_A_betalactamases:CTX			FSBL2240	chromosome00001	2070917	2072211	-	CTX	192-1486/1486	.==============	0/0	87.15	99.69	megares	MEG_2421	Drugs:betalactams:Class_A_betalactamases:CTX
FSFC2240_U	1	2451088	2452460	-	MDTK	1-1373/1374	===============	0/0	99.93	98.4	megares	MEG_3759	Multi-compound:Drug_and_biocide_resistance:Drug_and_biocide_MATE_efflux_pumps:MDTK			FSBL2240	chromosome00001	2275743	2277115	-	MDTK	1-1373/1374	===============	0/0	99.93	98.4	megares	MEG_3759	Multi-compound:Drug_and_biocide_resistance:Drug_and_biocide_MATE_efflux_pumps:MDTK
FSFC2240_U	1	2533023	2533388	+	MDTJ	1-366/366	===============	0/0	100	97.54	megares	MEG_3757	Multi-compound:Drug_and_biocide_resistance:Drug_and_biocide_SMR_efflux_pumps:MDTJ			FSBL2240	chromosome00001	2357678	2358043	+	MDTJ	1-366/366	===============	0/0	100	97.54	megares	MEG_3757	Multi-compound:Drug_and_biocide_resistance:Drug_and_biocide_SMR_efflux_pumps:MDTJ
FSFC2240_U	1	2533375	2533704	+	MDTI	1-330/330	===============	0/0	100	98.79	megares	MEG_3756	Multi-compound:Drug_and_biocide_resistance:Drug_and_biocide_SMR_efflux_pumps:MDTI			FSBL2240	chromosome00001	2358030	2358359	+	MDTI	1-330/330	===============	0/0	100	98.79	megares	MEG_3756	Multi-compound:Drug_and_biocide_resistance:Drug_and_biocide_SMR_efflux_pumps:MDTI
FSFC2240_U	1	2608402	2608791	-	MARA	1-390/390	===============	0/0	100	98.46	megares	MEG_3662	Multi-compound:Drug_and_biocide_resistance:Drug_and_biocide_RND_efflux_regulator:MARA			FSBL2240	chromosome00001	2433057	2433446	-	MARA	1-390/390	===============	0/0	100	98.46	megares	MEG_3662	Multi-compound:Drug_and_biocide_resistance:Drug_and_biocide_RND_efflux_regulator:MARA
FSFC2240_U	1	2608806	2609240	-	MARR	1-435/435	===============	0/0	100	98.16	megares	MEG_3663	Multi-compound:Drug_and_biocide_resistance:Drug_and_biocide_RND_efflux_regulator:MARR			FSBL2240	chromosome00001	2433461	2433895	-	MARR	1-435/435	===============	0/0	100	98.16	megares	MEG_3663	Multi-compound:Drug_and_biocide_resistance:Drug_and_biocide_RND_efflux_regulator:MARR
FSFC2240_U	2	70772	71980	+	MDTH	1-1209/1209	===============	0/0	100	98.02	megares	MEG_3755	Multi-compound:Drug_and_biocide_resistance:Drug_and_biocide_MFS_efflux_pumps:MDTH			FSBL2240	chromosome00001	2736456	2736869	+	HNS	1-414/414	===============	0/0	100	99.28	megares	MEG_3271	Drugs:Multi-drug_resistance:Multi-drug_RND_efflux_pumps:HNS
FSFC2240_U	2	80611	81837	+	MDTG	1-1227/1227	===============	0/0	100	98.45	megares	MEG_3753	Multi-compound:Drug_and_biocide_resistance:Drug_and_biocide_MFS_efflux_pumps:MDTG			FSBL2240	chromosome00001	2962989	2964197	+	MDTH	1-1209/1209	===============	0/0	100	98.02	megares	MEG_3755	Multi-compound:Drug_and_biocide_resistance:Drug_and_biocide_MFS_efflux_pumps:MDTH
FSFC2240_U	2	206722	208470	-	MSBA	1-1749/1749	===============	0/0	100	98.06	megares	MEG_4061	Drugs:Multi-drug_resistance:Multi-drug_ABC_efflux_pumps:MSBA			FSBL2240	chromosome00001	2972828	2974054	+	MDTG	1-1227/1227	===============	0/0	100	98.45	megares	MEG_3753	Multi-compound:Drug_and_biocide_resistance:Drug_and_biocide_MFS_efflux_pumps:MDTG
FSFC2240_U	2	286610	287842	-	MDFA	1-1233/1233	===============	0/0	100	97.97	megares	MEG_3737	Multi-compound:Drug_and_biocide_resistance:Drug_and_biocide_MFS_efflux_pumps:MDFA			FSBL2240	chromosome00001	3098939	3100687	-	MSBA	1-1749/1749	===============	0/0	100	98.06	megares	MEG_4061	Drugs:Multi-drug_resistance:Multi-drug_ABC_efflux_pumps:MSBA
FSFC2240_U	2	430482	431154	+	KDPE	1-673/678	===============	0/0	99.26	95.84	megares	MEG_3448	Drugs:Aminoglycosides:Aminoglycoside_efflux_pumps:KDPE			FSBL2240	chromosome00001	3178827	3180059	-	MDFA	1-1233/1233	===============	0/0	100	97.97	megares	MEG_3737	Multi-compound:Drug_and_biocide_resistance:Drug_and_biocide_MFS_efflux_pumps:MDFA
FSFC2240_U	2	484142	486043	+	PBP2	1-1902/1902	===============	0/0	100	98.47	megares	MEG_5400	Drugs:betalactams:Penicillin_binding_protein:PBP2			FSBL2240	chromosome00001	3322699	3323371	+	KDPE	1-673/678	===============	0/0	99.26	95.84	megares	MEG_3448	Drugs:Aminoglycosides:Aminoglycoside_efflux_pumps:KDPE
FSFC2240_U	2	645333	646526	+	ACRA	1-1194/1194	===============	0/0	100	99.16	megares	MEG_399	Multi-compound:Drug_and_biocide_resistance:Drug_and_biocide_RND_efflux_pumps:ACRA			FSBL2240	chromosome00001	3376359	3378260	+	PBP2	1-1902/1902	===============	0/0	100	98.47	megares	MEG_5400	Drugs:betalactams:Penicillin_binding_protein:PBP2
FSFC2240_U	2	646549	649698	+	ACRB	1-3150/3150	===============	0/0	100	98.79	megares	MEG_401	Multi-compound:Drug_and_biocide_resistance:Drug_and_biocide_RND_efflux_pumps:ACRB			FSBL2240	chromosome00001	3537550	3538743	+	ACRA	1-1194/1194	===============	0/0	100	99.16	megares	MEG_399	Multi-compound:Drug_and_biocide_resistance:Drug_and_biocide_RND_efflux_pumps:ACRA
FSFC2240_U	2	738458	739615	+	AMPH	1-1158/1158	===============	0/0	100	97.24	megares	MEG_729	Drugs:betalactams:Penicillin_binding_protein:AMPH			FSBL2240	chromosome00001	3538766	3541915	+	ACRB	1-3150/3150	===============	0/0	100	98.79	megares	MEG_401	Multi-compound:Drug_and_biocide_resistance:Drug_and_biocide_RND_efflux_pumps:ACRB
FSFC2240_U	2	1185197	1186066	+	ROBA	1-870/870	===============	0/0	100	97.24	megares	MEG_6082	Multi-compound:Drug_and_biocide_and_metal_resistance:Drug_and_biocide_and_metal_RND_efflux_pumps:ROBA			FSBL2240	chromosome00001	3630675	3631832	+	AMPH	1-1158/1158	===============	0/0	100	97.24	megares	MEG_729	Drugs:betalactams:Penicillin_binding_protein:AMPH
FSFC2240_U	2	1476974	1478107	+	BLAEC	1-1134/1134	===============	0/0	100	99.82	megares	MEG_1275	Drugs:betalactams:Class_C_betalactamases:BLAEC			FSBL2240	chromosome00001	4077406	4078275	+	ROBA	1-870/870	===============	0/0	100	97.24	megares	MEG_6082	Multi-compound:Drug_and_biocide_and_metal_resistance:Drug_and_biocide_and_metal_RND_efflux_pumps:ROBA
FSFC2240_U	2	1578200	1579843	+	EPTA	1-1644/1644	===============	0/0	100	91.12	megares	MEG_2739	Drugs:Cationic_antimicrobial_peptides:Lipid_A_modification:EPTA			FSBL2240	chromosome00001	4369183	4370316	+	BLAEC	1-1134/1134	===============	0/0	100	99.82	megares	MEG_1275	Drugs:betalactams:Class_C_betalactamases:BLAEC
FSFC2240_U	2	1609009	1610040	+	MDTN	1-1032/1032	===============	0/0	100	94.86	megares	MEG_3763	Multi-compound:Drug_and_biocide_resistance:Drug_and_biocide_RND_efflux_pumps:MDTN			FSBL2240	chromosome00001	4470409	4472052	+	EPTA	1-1644/1644	===============	0/0	100	91.12	megares	MEG_2739	Drugs:Cationic_antimicrobial_peptides:Lipid_A_modification:EPTA
FSFC2240_U	2	1610040	1612091	+	MDTO	1-2052/2052	===============	0/0	100	97.08	megares	MEG_3764	Multi-compound:Drug_and_biocide_resistance:Drug_and_biocide_RND_efflux_pumps:MDTO			FSBL2240	chromosome00001	4501218	4502249	+	MDTN	1-1032/1032	===============	0/0	100	94.86	megares	MEG_3763	Multi-compound:Drug_and_biocide_resistance:Drug_and_biocide_RND_efflux_pumps:MDTN
FSFC2240_U	2	1612088	1613554	+	MDTP	1-1467/1467	===============	0/0	100	97.68	megares	MEG_3765	Multi-compound:Drug_and_biocide_resistance:Drug_and_biocide_RND_efflux_pumps:MDTP			FSBL2240	chromosome00001	4502249	4504300	+	MDTO	1-2052/2052	===============	0/0	100	97.08	megares	MEG_3764	Multi-compound:Drug_and_biocide_resistance:Drug_and_biocide_RND_efflux_pumps:MDTO
FSFC2240_U	2	1641982	1642304	+	SOXS	1-323/324	===============	0/0	99.69	98.14	megares	MEG_6551	Multi-compound:Drug_and_biocide_and_metal_resistance:Drug_and_biocide_and_metal_resistance_regulator:SOXS			FSBL2240	chromosome00001	4504297	4505763	+	MDTP	1-1467/1467	===============	0/0	100	97.68	megares	MEG_3765	Multi-compound:Drug_and_biocide_resistance:Drug_and_biocide_RND_efflux_pumps:MDTP
FSFC2240_U	3	107189	107887	+	CPXAR	1-699/699	===============	0/0	100	97.85	megares	MEG_2118	Multi-compound:Drug_and_biocide_resistance:Drug_and_biocide_RND_efflux_regulator:CPXAR			FSBL2240	chromosome00001	4534191	4534513	+	SOXS	1-323/324	===============	0/0	99.69	98.14	megares	MEG_6551	Multi-compound:Drug_and_biocide_and_metal_resistance:Drug_and_biocide_and_metal_resistance_regulator:SOXS
FSFC2240_U	3	107884	109251	+	CPXAR	1-1368/1374	===============	0/0	99.56	99.05	megares	MEG_2121	Multi-compound:Drug_and_biocide_resistance:Drug_and_biocide_RND_efflux_regulator:CPXAR			FSBL2240	chromosome00001	4763288	4763986	+	CPXAR	1-699/699	===============	0/0	100	97.85	megares	MEG_2118	Multi-compound:Drug_and_biocide_resistance:Drug_and_biocide_RND_efflux_regulator:CPXAR
FSFC2240_U	4	38399	38812	+	HNS	1-414/414	===============	0/0	100	99.28	megares	MEG_3271	Drugs:Multi-drug_resistance:Multi-drug_RND_efflux_pumps:HNS			FSBL2240	chromosome00001	4763983	4765350	+	CPXAR	1-1368/1374	===============	0/0	99.56	99.05	megares	MEG_2121	Multi-compound:Drug_and_biocide_resistance:Drug_and_biocide_RND_efflux_regulator:CPXAR
FSFC2240_U	5	42791	43264	+	DFRA	1-474/474	===============	0/0	100	100	megares	MEG_2547	Drugs:Trimethoprim:Dihydrofolate_reductase:DFRA			FSBL2240	plasmid00001	42791	43264	+	DFRA	1-474/474	===============	0/0	100	100	megares	MEG_2547	Drugs:Trimethoprim:Dihydrofolate_reductase:DFRA
FSFC2240_U	5	44837	46042	+	TETB	1-1206/1206	===============	0/0	100	100	megares	MEG_7052	Drugs:Tetracyclines:Tetracycline_resistance_MFS_efflux_pumps:TETB			FSBL2240	plasmid00001	44837	46042	+	TETB	1-1206/1206	===============	0/0	100	100	megares	MEG_7052	Drugs:Tetracyclines:Tetracycline_resistance_MFS_efflux_pumps:TETB
FSFC2240_U	5	46836	47252	+	TETD	1-417/417	===============	0/0	100	100	megares	MEG_7070	Drugs:Tetracyclines:Tetracycline_resistance_MFS_efflux_pumps:TETD			FSBL2240	plasmid00001	46836	47252	+	TETD	1-417/417	===============	0/0	100	100	megares	MEG_7070	Drugs:Tetracyclines:Tetracycline_resistance_MFS_efflux_pumps:TETD
FSFC2240_U	5	51219	52034	+	SULII	1-816/816	===============	0/0	100	100	megares	MEG_6618	Drugs:Sulfonamides:Sulfonamide-resistant_dihydropteroate_synthases:SULII			FSBL2240	plasmid00001	51219	52034	+	SULII	1-816/816	===============	0/0	100	100	megares	MEG_6618	Drugs:Sulfonamides:Sulfonamide-resistant_dihydropteroate_synthases:SULII
FSFC2240_U	5	52071	52898	+	APH3-DPRIME	1-828/828	===============	0/0	100	100	megares	MEG_1019	Drugs:Aminoglycosides:Aminoglycoside_O-phosphotransferases:APH3-DPRIME			FSBL2240	plasmid00001	52071	52898	+	APH3-DPRIME	1-828/828	===============	0/0	100	100	megares	MEG_1019	Drugs:Aminoglycosides:Aminoglycoside_O-phosphotransferases:APH3-DPRIME
FSFC2240_U	5	52898	53734	+	APH6	1-837/837	===============	0/0	100	100	megares	MEG_1086	Drugs:Aminoglycosides:Aminoglycoside_O-phosphotransferases:APH6			FSBL2240	plasmid00001	52898	53734	+	APH6	1-837/837	===============	0/0	100	100	megares	MEG_1086	Drugs:Aminoglycosides:Aminoglycoside_O-phosphotransferases:APH6
FSFC2258	chromosome00001	24707	25897	-	EMRD	1-1191/1191	===============	0/0	100	97.65	megares	MEG_2729	Multi-compound:Drug_and_biocide_resistance:Drug_and_biocide_MFS_efflux_pumps:EMRD		Same MEGARES profile	FSBL2258	chromosome00001	24707	25897	-	EMRD	1-1191/1191	===============	0/0	100	97.65	megares	MEG_2729	Multi-compound:Drug_and_biocide_resistance:Drug_and_biocide_MFS_efflux_pumps:EMRD
FSFC2258	chromosome00001	228187	229011	+	GADX	1-825/825	===============	0/0	100	93.82	megares	MEG_3083	Multi-compound:Drug_and_biocide_resistance:Drug_and_biocide_RND_efflux_regulator:GADX			FSBL2258	chromosome00001	228187	229011	+	GADX	1-825/825	===============	0/0	100	93.82	megares	MEG_3083	Multi-compound:Drug_and_biocide_resistance:Drug_and_biocide_RND_efflux_regulator:GADX
FSFC2258	chromosome00001	229380	230108	+	GADW	1-729/729	===============	0/0	100	99.73	megares	MEG_3082	Multi-compound:Drug_and_biocide_resistance:Drug_and_biocide_RND_efflux_regulator:GADW			FSBL2258	chromosome00001	229380	230108	+	GADW	1-729/729	===============	0/0	100	99.73	megares	MEG_3082	Multi-compound:Drug_and_biocide_resistance:Drug_and_biocide_RND_efflux_regulator:GADW
FSFC2258	chromosome00001	230471	233584	-	MDTF	1-3114/3114	===============	0/0	100	97.3	megares	MEG_3752	Multi-compound:Drug_and_biocide_resistance:Drug_and_biocide_RND_efflux_pumps:MDTF			FSBL2258	chromosome00001	230471	233584	-	MDTF	1-3114/3114	===============	0/0	100	97.3	megares	MEG_3752	Multi-compound:Drug_and_biocide_resistance:Drug_and_biocide_RND_efflux_pumps:MDTF
FSFC2258	chromosome00001	233609	234766	-	MDTE	1-1158/1158	===============	0/0	100	98.45	megares	MEG_3751	Multi-compound:Drug_and_biocide_resistance:Drug_and_biocide_RND_efflux_pumps:MDTE			FSBL2258	chromosome00001	233609	234766	-	MDTE	1-1158/1158	===============	0/0	100	98.45	megares	MEG_3751	Multi-compound:Drug_and_biocide_resistance:Drug_and_biocide_RND_efflux_pumps:MDTE
FSFC2258	chromosome00001	408366	408998	-	CRP	1-633/633	===============	0/0	100	99.05	megares	MEG_2132	Multi-compound:Drug_and_biocide_resistance:Drug_and_biocide_RND_efflux_regulator:CRP			FSBL2258	chromosome00001	408366	408998	-	CRP	1-633/633	===============	0/0	100	99.05	megares	MEG_2132	Multi-compound:Drug_and_biocide_resistance:Drug_and_biocide_RND_efflux_regulator:CRP
FSFC2258	chromosome00001	476841	479945	-	ACRF	1-3105/3105	===============	0/0	100	96.55	megares	MEG_409	Multi-compound:Drug_and_biocide_resistance:Drug_and_biocide_RND_efflux_pumps:ACRF			FSBL2258	chromosome00001	476841	479945	-	ACRF	1-3105/3105	===============	0/0	100	96.55	megares	MEG_409	Multi-compound:Drug_and_biocide_resistance:Drug_and_biocide_RND_efflux_pumps:ACRF
FSFC2258	chromosome00001	479957	481114	-	ACRE	1-1158/1158	===============	0/0	100	98.7	megares	MEG_408	Multi-compound:Drug_and_biocide_resistance:Drug_and_biocide_RND_efflux_pumps:ACRE			FSBL2258	chromosome00001	479957	481114	-	ACRE	1-1158/1158	===============	0/0	100	98.7	megares	MEG_408	Multi-compound:Drug_and_biocide_resistance:Drug_and_biocide_RND_efflux_pumps:ACRE
FSFC2258	chromosome00001	481513	482175	+	ACRS	1-663/663	===============	0/0	100	98.34	megares	MEG_415	Multi-compound:Drug_and_biocide_resistance:Drug_and_biocide_RND_efflux_regulator:ACRS			FSBL2258	chromosome00001	481513	482175	+	ACRS	1-663/663	===============	0/0	100	98.34	megares	MEG_415	Multi-compound:Drug_and_biocide_resistance:Drug_and_biocide_RND_efflux_regulator:ACRS
FSFC2258	chromosome00001	692065	692886	+	BACA	1-822/822	===============	0/0	100	100	megares	MEG_1190	Drugs:Bacitracin:Undecaprenyl_pyrophosphate_phosphatase:BACA			FSBL2258	chromosome00001	692065	692886	+	BACA	1-822/822	===============	0/0	100	100	megares	MEG_1190	Drugs:Bacitracin:Undecaprenyl_pyrophosphate_phosphatase:BACA
FSFC2258	chromosome00001	1189393	1190931	-	EMRB	1-1539/1539	===============	0/0	100	98.12	megares	MEG_2725	Multi-compound:Drug_and_biocide_resistance:Drug_and_biocide_MFS_efflux_pumps:EMRB			FSBL2258	chromosome00001	1189393	1190931	-	EMRB	1-1539/1539	===============	0/0	100	98.12	megares	MEG_2725	Multi-compound:Drug_and_biocide_resistance:Drug_and_biocide_MFS_efflux_pumps:EMRB
FSFC2258	chromosome00001	1190948	1192120	-	EMRA	1-1173/1173	===============	0/0	100	98.12	megares	MEG_2722	Multi-compound:Drug_and_biocide_resistance:Drug_and_biocide_MFS_efflux_pumps:EMRA			FSBL2258	chromosome00001	1190948	1192120	-	EMRA	1-1173/1173	===============	0/0	100	98.12	megares	MEG_2722	Multi-compound:Drug_and_biocide_resistance:Drug_and_biocide_MFS_efflux_pumps:EMRA
FSFC2258	chromosome00001	1192247	1192777	-	EMRR	1-531/531	===============	0/0	100	98.49	megares	MEG_2734	Multi-compound:Drug_and_biocide_resistance:Drug_and_biocide_MFS_efflux_regulator:EMRR			FSBL2258	chromosome00001	1192247	1192777	-	EMRR	1-531/531	===============	0/0	100	98.49	megares	MEG_2734	Multi-compound:Drug_and_biocide_resistance:Drug_and_biocide_MFS_efflux_regulator:EMRR
FSFC2258	chromosome00001	1388007	1391120	-	ACRD	1-3114/3114	===============	0/0	100	98.52	megares	MEG_407	Multi-compound:Drug_and_biocide_and_metal_resistance:Drug_and_biocide_and_metal_RND_efflux_pumps:ACRD			FSBL2258	chromosome00001	1388007	1391120	-	ACRD	1-3114/3114	===============	0/0	100	98.52	megares	MEG_407	Multi-compound:Drug_and_biocide_and_metal_resistance:Drug_and_biocide_and_metal_RND_efflux_pumps:ACRD
FSFC2258	chromosome00001	1479357	1482950	-	EVGS	1-3594/3594	===============	0/0	100	99.44	megares	MEG_2870	Multi-compound:Drug_and_biocide_resistance:Drug_and_biocide_MFS_efflux_regulator:EVGS			FSBL2258	chromosome00001	1479357	1482950	-	EVGS	1-3594/3594	===============	0/0	100	99.44	megares	MEG_2870	Multi-compound:Drug_and_biocide_resistance:Drug_and_biocide_MFS_efflux_regulator:EVGS
FSFC2258	chromosome00001	1483985	1485148	+	EMRK	1-1164/1164	===============	0/0	100	97.17	megares	MEG_2732	Multi-compound:Drug_and_biocide_resistance:Drug_and_biocide_MFS_efflux_pumps:EMRK			FSBL2258	chromosome00001	1483985	1485148	+	EMRK	1-1164/1164	===============	0/0	100	97.17	megares	MEG_2732	Multi-compound:Drug_and_biocide_resistance:Drug_and_biocide_MFS_efflux_pumps:EMRK
FSFC2258	chromosome00001	1485148	1486686	+	EMRY	1-1539/1539	===============	0/0	100	97.79	megares	MEG_2736	Multi-compound:Drug_and_biocide_resistance:Drug_and_biocide_MFS_efflux_pumps:EMRY			FSBL2258	chromosome00001	1485148	1486686	+	EMRY	1-1539/1539	===============	0/0	100	97.79	megares	MEG_2736	Multi-compound:Drug_and_biocide_resistance:Drug_and_biocide_MFS_efflux_pumps:EMRY
FSFC2258	chromosome00001	1585633	1586601	-	PMRF	1-969/969	===============	0/0	100	97.73	megares	MEG_5801	Drugs:Cationic_antimicrobial_peptides:Lipid_A_modification:PMRF			FSBL2258	chromosome00001	1585633	1586601	-	PMRF	1-969/969	===============	0/0	100	97.73	megares	MEG_5801	Drugs:Cationic_antimicrobial_peptides:Lipid_A_modification:PMRF
FSFC2258	chromosome00001	1640975	1642102	+	KPNO	1-1098/1098	========/======	1942-07-01	99.45	80.25	megares	MEG_3516	Multi-compound:Drug_and_biocide_resistance:Drug_and_biocide_SMR_efflux_pumps:KPNO			FSBL2258	chromosome00001	1640975	1642102	+	KPNO	1-1098/1098	========/======	1942-07-01	99.45	80.25	megares	MEG_3516	Multi-compound:Drug_and_biocide_resistance:Drug_and_biocide_SMR_efflux_pumps:KPNO
FSFC2258	chromosome00001	1645133	1646776	+	YOGI	1-1644/1644	===============	0/0	100	97.93	megares	MEG_7842	Multi-compound:Drug_and_biocide_resistance:Drug_and_biocide_ABC_efflux_pumps:YOGI			FSBL2258	chromosome00001	1645133	1646776	+	YOGI	1-1644/1644	===============	0/0	100	97.93	megares	MEG_7842	Multi-compound:Drug_and_biocide_resistance:Drug_and_biocide_ABC_efflux_pumps:YOGI
FSFC2258	chromosome00001	1670244	1671434	+	BCR	1-1191/1191	===============	0/0	100	96.31	megares	MEG_1210	Multi-compound:Drug_and_biocide_resistance:Drug_and_biocide_MFS_efflux_pumps:BCR			FSBL2258	chromosome00001	1670244	1671434	+	BCR	1-1191/1191	===============	0/0	100	96.31	megares	MEG_1210	Multi-compound:Drug_and_biocide_resistance:Drug_and_biocide_MFS_efflux_pumps:BCR
FSFC2258	chromosome00001	1782236	1782957	-	BAER	1-722/723	===============	0/0	99.86	96.68	megares	MEG_1192	Multi-compound:Drug_and_biocide_and_metal_resistance:Drug_and_biocide_and_metal_RND_efflux_regulator:BAER			FSBL2258	chromosome00001	1782236	1782957	-	BAER	1-722/723	===============	0/0	99.86	96.68	megares	MEG_1192	Multi-compound:Drug_and_biocide_and_metal_resistance:Drug_and_biocide_and_metal_RND_efflux_regulator:BAER
FSFC2258	chromosome00001	1782954	1784357	-	BAES	1-1404/1404	===============	0/0	100	90.6	megares	MEG_1193	Multi-compound:Drug_and_biocide_and_metal_resistance:Drug_and_biocide_and_metal_RND_efflux_regulator:BAES			FSBL2258	chromosome00001	1782954	1784357	-	BAES	1-1404/1404	===============	0/0	100	90.6	megares	MEG_1193	Multi-compound:Drug_and_biocide_and_metal_resistance:Drug_and_biocide_and_metal_RND_efflux_regulator:BAES
FSFC2258	chromosome00001	1785770	1788847	-	MDTC	1-3078/3078	===============	0/0	100	93.92	megares	MEG_3749	Multi-compound:Drug_and_biocide_and_metal_resistance:Drug_and_biocide_and_metal_RND_efflux_pumps:MDTC			FSBL2258	chromosome00001	1785770	1788847	-	MDTC	1-3078/3078	===============	0/0	100	93.92	megares	MEG_3749	Multi-compound:Drug_and_biocide_and_metal_resistance:Drug_and_biocide_and_metal_RND_efflux_pumps:MDTC
FSFC2258	chromosome00001	1788848	1791970	-	MDTB	1-3123/3123	===============	0/0	100	95.9	megares	MEG_3747	Multi-compound:Drug_and_biocide_and_metal_resistance:Drug_and_biocide_and_metal_RND_efflux_pumps:MDTB			FSBL2258	chromosome00001	1788848	1791970	-	MDTB	1-3123/3123	===============	0/0	100	95.9	megares	MEG_3747	Multi-compound:Drug_and_biocide_and_metal_resistance:Drug_and_biocide_and_metal_RND_efflux_pumps:MDTB
FSFC2258	chromosome00001	1791970	1793217	-	MDTA	1-1248/1248	===============	0/0	100	95.67	megares	MEG_3746	Multi-compound:Drug_and_biocide_and_metal_resistance:Drug_and_biocide_and_metal_RND_efflux_pumps:MDTA			FSBL2258	chromosome00001	1791970	1793217	-	MDTA	1-1248/1248	===============	0/0	100	95.67	megares	MEG_3746	Multi-compound:Drug_and_biocide_and_metal_resistance:Drug_and_biocide_and_metal_RND_efflux_pumps:MDTA
FSFC2258	chromosome00001	1804880	1806732	+	ASMA	1-1853/1854	===============	0/0	99.95	97.52	megares	MEG_1180	Drugs:Multi-drug_resistance:Multi-drug_RND_efflux_regulator:ASMA			FSBL2258	chromosome00001	1804880	1806732	+	ASMA	1-1853/1854	===============	0/0	99.95	97.52	megares	MEG_1180	Drugs:Multi-drug_resistance:Multi-drug_RND_efflux_regulator:ASMA
FSFC2258	chromosome00001	1847598	1848764	+	UGD	1-1167/1167	===============	0/0	100	97	megares	MEG_7328	Drugs:Cationic_antimicrobial_peptides:Lipid_A_modification:UGD			FSBL2258	chromosome00001	1847598	1848764	+	UGD	1-1167/1167	===============	0/0	100	97	megares	MEG_7328	Drugs:Cationic_antimicrobial_peptides:Lipid_A_modification:UGD
FSFC2258	chromosome00001	2002011	2002343	+	MVRC	1-333/333	===============	0/0	100	92.19	megares	MEG_4103	Multi-compound:Drug_and_biocide_resistance:Drug_and_biocide_SMR_efflux_pumps:MVRC			FSBL2258	chromosome00001	2002011	2002343	+	MVRC	1-333/333	===============	0/0	100	92.19	megares	MEG_4103	Multi-compound:Drug_and_biocide_resistance:Drug_and_biocide_SMR_efflux_pumps:MVRC
FSFC2258	chromosome00001	2063960	2064820	-	AAC3	1-861/861	===============	0/0	100	99.77	megares	MEG_44	Drugs:Aminoglycosides:Aminoglycoside_N-acetyltransferases:AAC3			FSBL2258	chromosome00001	2063960	2064820	-	AAC3	1-861/861	===============	0/0	100	99.77	megares	MEG_44	Drugs:Aminoglycosides:Aminoglycoside_N-acetyltransferases:AAC3
FSFC2258	chromosome00001	2066263	2067093	-	OXA	1-831/831	===============	0/0	100	100	megares	MEG_4980	Drugs:betalactams:Class_D_betalactamases:OXA			FSBL2258	chromosome00001	2066263	2067093	-	OXA	1-831/831	===============	0/0	100	100	megares	MEG_4980	Drugs:betalactams:Class_D_betalactamases:OXA
FSFC2258	chromosome00001	2070956	2072250	-	CTX	192-1486/1486	.==============	0/0	87.15	99.69	megares	MEG_2421	Drugs:betalactams:Class_A_betalactamases:CTX			FSBL2258	chromosome00001	2070956	2072250	-	CTX	192-1486/1486	.==============	0/0	87.15	99.69	megares	MEG_2421	Drugs:betalactams:Class_A_betalactamases:CTX
FSFC2258	chromosome00001	2275782	2277154	-	MDTK	1-1373/1374	===============	0/0	99.93	98.4	megares	MEG_3759	Multi-compound:Drug_and_biocide_resistance:Drug_and_biocide_MATE_efflux_pumps:MDTK			FSBL2258	chromosome00001	2275782	2277154	-	MDTK	1-1373/1374	===============	0/0	99.93	98.4	megares	MEG_3759	Multi-compound:Drug_and_biocide_resistance:Drug_and_biocide_MATE_efflux_pumps:MDTK
FSFC2258	chromosome00001	2357717	2358082	+	MDTJ	1-366/366	===============	0/0	100	97.54	megares	MEG_3757	Multi-compound:Drug_and_biocide_resistance:Drug_and_biocide_SMR_efflux_pumps:MDTJ			FSBL2258	chromosome00001	2357717	2358082	+	MDTJ	1-366/366	===============	0/0	100	97.54	megares	MEG_3757	Multi-compound:Drug_and_biocide_resistance:Drug_and_biocide_SMR_efflux_pumps:MDTJ
FSFC2258	chromosome00001	2358069	2358398	+	MDTI	1-330/330	===============	0/0	100	98.79	megares	MEG_3756	Multi-compound:Drug_and_biocide_resistance:Drug_and_biocide_SMR_efflux_pumps:MDTI			FSBL2258	chromosome00001	2358069	2358398	+	MDTI	1-330/330	===============	0/0	100	98.79	megares	MEG_3756	Multi-compound:Drug_and_biocide_resistance:Drug_and_biocide_SMR_efflux_pumps:MDTI
FSFC2258	chromosome00001	2396664	2397053	-	MARA	1-390/390	===============	0/0	100	98.46	megares	MEG_3662	Multi-compound:Drug_and_biocide_resistance:Drug_and_biocide_RND_efflux_regulator:MARA			FSBL2258	chromosome00001	2396664	2397053	-	MARA	1-390/390	===============	0/0	100	98.46	megares	MEG_3662	Multi-compound:Drug_and_biocide_resistance:Drug_and_biocide_RND_efflux_regulator:MARA
FSFC2258	chromosome00001	2397068	2397502	-	MARR	1-435/435	===============	0/0	100	98.16	megares	MEG_3663	Multi-compound:Drug_and_biocide_resistance:Drug_and_biocide_RND_efflux_regulator:MARR			FSBL2258	chromosome00001	2397068	2397502	-	MARR	1-435/435	===============	0/0	100	98.16	megares	MEG_3663	Multi-compound:Drug_and_biocide_resistance:Drug_and_biocide_RND_efflux_regulator:MARR
FSFC2258	chromosome00001	2700774	2701187	+	HNS	1-414/414	===============	0/0	100	99.28	megares	MEG_3271	Drugs:Multi-drug_resistance:Multi-drug_RND_efflux_pumps:HNS			FSBL2258	chromosome00001	2700774	2701187	+	HNS	1-414/414	===============	0/0	100	99.28	megares	MEG_3271	Drugs:Multi-drug_resistance:Multi-drug_RND_efflux_pumps:HNS
FSFC2258	chromosome00001	2927307	2928515	+	MDTH	1-1209/1209	===============	0/0	100	98.02	megares	MEG_3755	Multi-compound:Drug_and_biocide_resistance:Drug_and_biocide_MFS_efflux_pumps:MDTH			FSBL2258	chromosome00001	2927307	2928515	+	MDTH	1-1209/1209	===============	0/0	100	98.02	megares	MEG_3755	Multi-compound:Drug_and_biocide_resistance:Drug_and_biocide_MFS_efflux_pumps:MDTH
FSFC2258	chromosome00001	2937146	2938372	+	MDTG	1-1227/1227	===============	0/0	100	98.45	megares	MEG_3753	Multi-compound:Drug_and_biocide_resistance:Drug_and_biocide_MFS_efflux_pumps:MDTG			FSBL2258	chromosome00001	2937146	2938372	+	MDTG	1-1227/1227	===============	0/0	100	98.45	megares	MEG_3753	Multi-compound:Drug_and_biocide_resistance:Drug_and_biocide_MFS_efflux_pumps:MDTG
FSFC2258	chromosome00001	3063257	3065005	-	MSBA	1-1749/1749	===============	0/0	100	98.06	megares	MEG_4061	Drugs:Multi-drug_resistance:Multi-drug_ABC_efflux_pumps:MSBA			FSBL2258	chromosome00001	3063257	3065005	-	MSBA	1-1749/1749	===============	0/0	100	98.06	megares	MEG_4061	Drugs:Multi-drug_resistance:Multi-drug_ABC_efflux_pumps:MSBA
FSFC2258	chromosome00001	3143145	3144377	-	MDFA	1-1233/1233	===============	0/0	100	97.97	megares	MEG_3737	Multi-compound:Drug_and_biocide_resistance:Drug_and_biocide_MFS_efflux_pumps:MDFA			FSBL2258	chromosome00001	3143145	3144377	-	MDFA	1-1233/1233	===============	0/0	100	97.97	megares	MEG_3737	Multi-compound:Drug_and_biocide_resistance:Drug_and_biocide_MFS_efflux_pumps:MDFA
FSFC2258	chromosome00001	3287017	3287689	+	KDPE	1-673/678	===============	0/0	99.26	95.84	megares	MEG_3448	Drugs:Aminoglycosides:Aminoglycoside_efflux_pumps:KDPE			FSBL2258	chromosome00001	3287017	3287689	+	KDPE	1-673/678	===============	0/0	99.26	95.84	megares	MEG_3448	Drugs:Aminoglycosides:Aminoglycoside_efflux_pumps:KDPE
FSFC2258	chromosome00001	3340677	3342578	+	PBP2	1-1902/1902	===============	0/0	100	98.47	megares	MEG_5400	Drugs:betalactams:Penicillin_binding_protein:PBP2			FSBL2258	chromosome00001	3340677	3342578	+	PBP2	1-1902/1902	===============	0/0	100	98.47	megares	MEG_5400	Drugs:betalactams:Penicillin_binding_protein:PBP2
FSFC2258	chromosome00001	3501868	3503061	+	ACRA	1-1194/1194	===============	0/0	100	99.16	megares	MEG_399	Multi-compound:Drug_and_biocide_resistance:Drug_and_biocide_RND_efflux_pumps:ACRA			FSBL2258	chromosome00001	3501868	3503061	+	ACRA	1-1194/1194	===============	0/0	100	99.16	megares	MEG_399	Multi-compound:Drug_and_biocide_resistance:Drug_and_biocide_RND_efflux_pumps:ACRA
FSFC2258	chromosome00001	3503084	3506233	+	ACRB	1-3150/3150	===============	0/0	100	98.79	megares	MEG_401	Multi-compound:Drug_and_biocide_resistance:Drug_and_biocide_RND_efflux_pumps:ACRB			FSBL2258	chromosome00001	3503084	3506233	+	ACRB	1-3150/3150	===============	0/0	100	98.79	megares	MEG_401	Multi-compound:Drug_and_biocide_resistance:Drug_and_biocide_RND_efflux_pumps:ACRB
FSFC2258	chromosome00001	3594993	3596150	+	AMPH	1-1158/1158	===============	0/0	100	97.24	megares	MEG_729	Drugs:betalactams:Penicillin_binding_protein:AMPH			FSBL2258	chromosome00001	3594993	3596150	+	AMPH	1-1158/1158	===============	0/0	100	97.24	megares	MEG_729	Drugs:betalactams:Penicillin_binding_protein:AMPH
FSFC2258	chromosome00001	4040411	4041280	+	ROBA	1-870/870	===============	0/0	100	97.24	megares	MEG_6082	Multi-compound:Drug_and_biocide_and_metal_resistance:Drug_and_biocide_and_metal_RND_efflux_pumps:ROBA			FSBL2258	chromosome00001	4040411	4041280	+	ROBA	1-870/870	===============	0/0	100	97.24	megares	MEG_6082	Multi-compound:Drug_and_biocide_and_metal_resistance:Drug_and_biocide_and_metal_RND_efflux_pumps:ROBA
FSFC2258	chromosome00001	4332188	4333321	+	BLAEC	1-1134/1134	===============	0/0	100	99.82	megares	MEG_1275	Drugs:betalactams:Class_C_betalactamases:BLAEC			FSBL2258	chromosome00001	4332188	4333321	+	BLAEC	1-1134/1134	===============	0/0	100	99.82	megares	MEG_1275	Drugs:betalactams:Class_C_betalactamases:BLAEC
FSFC2258	chromosome00001	4433522	4435165	+	EPTA	1-1644/1644	===============	0/0	100	91.12	megares	MEG_2739	Drugs:Cationic_antimicrobial_peptides:Lipid_A_modification:EPTA			FSBL2258	chromosome00001	4433549	4435192	+	EPTA	1-1644/1644	===============	0/0	100	91.12	megares	MEG_2739	Drugs:Cationic_antimicrobial_peptides:Lipid_A_modification:EPTA
FSFC2258	chromosome00001	4464331	4465362	+	MDTN	1-1032/1032	===============	0/0	100	94.86	megares	MEG_3763	Multi-compound:Drug_and_biocide_resistance:Drug_and_biocide_RND_efflux_pumps:MDTN			FSBL2258	chromosome00001	4464358	4465389	+	MDTN	1-1032/1032	===============	0/0	100	94.86	megares	MEG_3763	Multi-compound:Drug_and_biocide_resistance:Drug_and_biocide_RND_efflux_pumps:MDTN
FSFC2258	chromosome00001	4465362	4467413	+	MDTO	1-2052/2052	===============	0/0	100	97.08	megares	MEG_3764	Multi-compound:Drug_and_biocide_resistance:Drug_and_biocide_RND_efflux_pumps:MDTO			FSBL2258	chromosome00001	4465389	4467440	+	MDTO	1-2052/2052	===============	0/0	100	97.08	megares	MEG_3764	Multi-compound:Drug_and_biocide_resistance:Drug_and_biocide_RND_efflux_pumps:MDTO
FSFC2258	chromosome00001	4467410	4468876	+	MDTP	1-1467/1467	===============	0/0	100	97.68	megares	MEG_3765	Multi-compound:Drug_and_biocide_resistance:Drug_and_biocide_RND_efflux_pumps:MDTP			FSBL2258	chromosome00001	4467437	4468903	+	MDTP	1-1467/1467	===============	0/0	100	97.68	megares	MEG_3765	Multi-compound:Drug_and_biocide_resistance:Drug_and_biocide_RND_efflux_pumps:MDTP
FSFC2258	chromosome00001	4497304	4497626	+	SOXS	1-323/324	===============	0/0	99.69	98.14	megares	MEG_6551	Multi-compound:Drug_and_biocide_and_metal_resistance:Drug_and_biocide_and_metal_resistance_regulator:SOXS			FSBL2258	chromosome00001	4497331	4497653	+	SOXS	1-323/324	===============	0/0	99.69	98.14	megares	MEG_6551	Multi-compound:Drug_and_biocide_and_metal_resistance:Drug_and_biocide_and_metal_resistance_regulator:SOXS
FSFC2258	chromosome00001	4692597	4693295	+	CPXAR	1-699/699	===============	0/0	100	97.85	megares	MEG_2118	Multi-compound:Drug_and_biocide_resistance:Drug_and_biocide_RND_efflux_regulator:CPXAR			FSBL2258	chromosome00001	4692624	4693322	+	CPXAR	1-699/699	===============	0/0	100	97.85	megares	MEG_2118	Multi-compound:Drug_and_biocide_resistance:Drug_and_biocide_RND_efflux_regulator:CPXAR
FSFC2258	chromosome00001	4693292	4694659	+	CPXAR	1-1368/1374	===============	0/0	99.56	99.05	megares	MEG_2121	Multi-compound:Drug_and_biocide_resistance:Drug_and_biocide_RND_efflux_regulator:CPXAR			FSBL2258	chromosome00001	4693319	4694686	+	CPXAR	1-1368/1374	===============	0/0	99.56	99.05	megares	MEG_2121	Multi-compound:Drug_and_biocide_resistance:Drug_and_biocide_RND_efflux_regulator:CPXAR
FSFC2258	plasmid00001	42791	43264	+	DFRA	1-474/474	===============	0/0	100	100	megares	MEG_2547	Drugs:Trimethoprim:Dihydrofolate_reductase:DFRA			FSBL2258	plasmid00001	42791	43264	+	DFRA	1-474/474	===============	0/0	100	100	megares	MEG_2547	Drugs:Trimethoprim:Dihydrofolate_reductase:DFRA
FSFC2258	plasmid00001	44837	46042	+	TETB	1-1206/1206	===============	0/0	100	100	megares	MEG_7052	Drugs:Tetracyclines:Tetracycline_resistance_MFS_efflux_pumps:TETB			FSBL2258	plasmid00001	44837	46042	+	TETB	1-1206/1206	===============	0/0	100	100	megares	MEG_7052	Drugs:Tetracyclines:Tetracycline_resistance_MFS_efflux_pumps:TETB
FSFC2258	plasmid00001	46836	47252	+	TETD	1-417/417	===============	0/0	100	100	megares	MEG_7070	Drugs:Tetracyclines:Tetracycline_resistance_MFS_efflux_pumps:TETD			FSBL2258	plasmid00001	46836	47252	+	TETD	1-417/417	===============	0/0	100	100	megares	MEG_7070	Drugs:Tetracyclines:Tetracycline_resistance_MFS_efflux_pumps:TETD
FSFC2258	plasmid00001	51219	52034	+	SULII	1-816/816	===============	0/0	100	100	megares	MEG_6618	Drugs:Sulfonamides:Sulfonamide-resistant_dihydropteroate_synthases:SULII			FSBL2258	plasmid00001	51219	52034	+	SULII	1-816/816	===============	0/0	100	100	megares	MEG_6618	Drugs:Sulfonamides:Sulfonamide-resistant_dihydropteroate_synthases:SULII
FSFC2258	plasmid00001	52071	52898	+	APH3-DPRIME	1-828/828	===============	0/0	100	100	megares	MEG_1019	Drugs:Aminoglycosides:Aminoglycoside_O-phosphotransferases:APH3-DPRIME			FSBL2258	plasmid00001	52071	52898	+	APH3-DPRIME	1-828/828	===============	0/0	100	100	megares	MEG_1019	Drugs:Aminoglycosides:Aminoglycoside_O-phosphotransferases:APH3-DPRIME
FSFC2258	plasmid00001	52898	53734	+	APH6	1-837/837	===============	0/0	100	100	megares	MEG_1086	Drugs:Aminoglycosides:Aminoglycoside_O-phosphotransferases:APH6			FSBL2258	plasmid00001	52898	53734	+	APH6	1-837/837	===============	0/0	100	100	megares	MEG_1086	Drugs:Aminoglycosides:Aminoglycoside_O-phosphotransferases:APH6
																															X
																															X
																															X
																															X
